# Supplementary material for: Recent high-resolution Antarctic ice velocity maps reveal increased mass loss in Wilkes Land, East Antarctica
Source: Sci Rep. 2018 Mar 14;8:4477. doi: 10.1038/s41598-018-22765-0 (PMC5852037; doi:10.1038/s41598-018-22765-0)
Supplement: Supplementary file 2 — Supplementary Tables [file 41598_2018_22765_MOESM2_ESM.xls]

## Sheet: S1
name	longtitude	latitude	GRDP	VEL(2008)	Vel(2014)	Vel(2015)	Dv(2014)	Dv(2015)	Dv(2014)_per	Dv(2015)_pre	IVel(2006)	IVel(2014)	IVel(2015)	DIv(2014)	DIv(2015)
amu_w_00	-135.754	-74.749	11.045	435.139±3.680	399.732±4.123	408.408±3.890	-35.4070±5.52644	-26.7310±5.35486	-8.14	-6.14	529.572±0.000	539.760±6.851	574.335±4.117	10.1880±6.85100	44.7630±4.11700
amu_w_01	-136.658	-74.923	40.538	57.993±2.971	36.647±1.973	36.690±1.532	-21.3460±3.56645	-21.3030±3.34273	-36.81	-36.73	82.673±0.000	51.672±2.148	54.070±1.749	-31.0010±2.14800	-28.6030±1.74900
amu_w_02	-136.803	-75.137	70.271	1324.930±3.661	1318.118±1.823	1328.409±1.645	-6.81201±4.08977	3.47900±4.01360	-0.51	0.26	1888.886±0.000	1777.801±6.842	1783.701±3.134	-111.085±6.84200	-105.185±3.13400
amu_w_03	-138.759	-75.169	63.957	275.835±3.119	280.303±2.729	270.815±3.134	4.46802±4.14435	-5.01999±4.42155	1.62	-1.82	368.219±0.000	418.700±1.545	406.033±2.015	50.4810±1.54500	37.8140±2.01500
amu_w_04_n	-140.12	-75.356	74.617	322.040±3.060	327.965±1.200	327.306±1.702	5.92499±3.28688	5.26599±3.50149	1.84	1.64	330.827±0.000	351.787±1.034	357.289±1.692	20.9600±1.03400	26.4620±1.69200
amu_w_05_Abbot	-91.298	-73.305	76.566	528.529±5.329	505.818±1.904	491.563±2.091	-22.7110±5.65893	-36.9660±5.72455	-4.3	-6.99	68.053±0.000	113.510±2.482	134.178±6.840	45.4570±2.48200	66.1250±6.84000
amu_w_06_Abbot	-95.996	-73.325	55.613	355.028±4.591	298.461±4.799	354.234±7.653	-56.5670±6.64136	-0.794006±8.92444	-15.93	-0.22	115.950±4.582	110.125±6.819	102.844±13.690	-5.82500±8.21544	-13.1060±14.4364
amu_w_07_Abbot	-97.944	-73.192	36.47	341.533±6.910	311.329±2.824	296.590±5.808	-30.2040±7.46479	-44.9430±9.02668	-8.84	-13.16	58.861±4.602	63.414±13.690	63.303±13.690	4.55300±14.4428	4.44200±14.4428
amu_w_08_Cosgrove	-98.935	-73.599	48.251	281.961±6.401	209.350±3.965	222.563±3.773	-72.6110±7.52954	-59.3980±7.43023	-25.75	-21.07	157.682±0.000	131.825±4.093	129.859±13.707	-25.8570±4.09300	-27.8230±13.7070
amu_w_09	-101.54	-73.947	18.189	116.722±4.837	107.781±2.503	120.917±8.900	-8.94100±5.44624	4.19500±10.1295	-7.66	3.59	184.762±0.000	181.015±2.408	223.848±4.988	-3.74699±2.40800	39.0860±4.98800
amu_w_10_Crosson	-112.018	-75.167	37.625	883.707±3.821	859.314±2.743	809.062±3.235	-24.3929±4.70363	-74.6450±5.00652	-2.76	-8.45	1302.943±0.000	1179.655±1.721	1160.895±1.887	-123.288±1.72100	-142.048±1.88700
amu_w_11_Dotson	-114.082	-75.048	121.696	628.589±2.898	555.691±2.608	517.050±7.025	-72.8980±3.89873	-111.539±7.59928	-11.6	-17.74	486.805±0.000	428.690±6.851	408.153±7.657	-58.1150±6.85100	-78.6520±7.65700
amu_w_12_Getz	-116.662	-74.546	66.711	161.020±3.712	150.355±2.150	134.033±3.689	-10.6650±4.28969	-26.9870±5.23332	-6.62	-16.76	320.015±0.000	391.146±6.039	394.660±7.216	71.1310±6.03900	74.6450±7.21600
amu_w_13_Getz	-120.21	-74.696	139.3	276.965±3.661	294.767±1.847	297.382±1.591	17.8020±4.10053	20.4170±3.99177	6.43	7.37	535.062±4.425	510.628±6.845	510.476±6.845	-24.4340±8.15075	-24.5860±8.15075
amu_w_14_Getz	-125.599	-74.736	145.449	492.689±3.123	448.067±2.066	447.459±1.900	-44.6220±3.74453	-45.2300±3.65556	-9.06	-9.18	677.683±2.903	1046.644±13.680	500.059±2.277	368.961±13.9846	-177.624±3.68946
amu_w_15_Getz	-129.188	-74.827	115.518	186.039±3.382	159.449±2.173	171.351±2.151	-26.5900±4.01993	-14.6880±4.00808	-14.29	-7.9	1045.223±0.000	1392.696±7.656	1429.507±6.851	347.473±7.65600	384.284±6.85100
amu_w_16_Getz	-133.872	-74.934	97.613	704.235±3.859	708.297±2.511	724.613±2.167	4.06201±4.60402	20.3780±4.42581	0.58	2.89	919.240±3.737	899.312±4.117	815.910±3.449	-19.9280±5.56011	-103.330±5.08535
amu_w_Pine-island_Pine-island	-99.192	-75.27	218.177	3856.843±4.634	3886.235±2.079	3904.449±2.141	29.3921±5.07900	47.6060±5.10469	0.76	1.23	4020.274±0.000	4181.322±13.701	4181.415±13.701	161.048±13.7010	161.141±13.7010
amu_w_Thwaites_Thwaites	-106.97	-75.347	148.373	2738.407±3.646	3052.840±1.843	2958.595±1.718	314.433±4.08534	220.188±4.03049	11.48	8.04	3701.986±4.096	2323.135±6.845	4406.001±6.176	-1378.85±7.97692	704.015±7.41082
amu_w_land	-141.434	-75.732	111.145	1177.550±4.109	1240.864±0.800	1251.055±0.802	63.3140±4.18615	73.5050±4.18654	5.38	6.24	1777.972±0.000	1725.175±1.055	1733.138±1.009	-52.7970±1.05500	-44.8341±1.00900
amu_w_nickerson_1	-144.183	-75.793	44.29	551.658±3.895	502.488±2.617	500.896±2.332	-49.1700±4.69252	-50.7620±4.53974	-8.91	-9.2	327.430±0.000	386.835±2.662	407.751±1.882	59.4050±2.66200	80.3210±1.88200
amu_w_nickerson_2	-145.467	-76.404	79.496	181.578±4.045	183.639±1.216	179.841±1.359	2.06100±4.22382	-1.73700±4.26719	1.14	-0.96	187.515±0.000	177.673±3.826	174.906±3.422	-9.84200±3.82600	-12.6090±3.42200
bel_a_01_a21	-61.617	-64.669	9.803	-	282.610±3.820	301.999±3.202	-	-	-	-	-	-	333.143±3.425	-	-
bel_a_02_N	-65.704	-66.488	34.22	-	482.095±5.137	246.646±4.455	-	-	-	-	661.190±1.790	-	448.539±1.712	-212.549±2.2564	-212.651±2.47690
bel_a_03_N	-66.419	-66.879	35.935	-	1485.588±3.829	1623.620±4.430	-	-	-	-	1164.446±0.000	1443.493±3.829	1401.971±2.125	279.047±3.82900	237.525±2.12500
bel_a_04_a20	-66.843	-67.296	15.244	25.411±3.753	101.829±3.243	91.618±3.662	76.4180±4.96005	66.2070±5.24359	300.73	260.54	78.387±0.000	96.724±1.507	83.344±1.950	18.3370±1.50700	4.95700±1.95000
bel_a_05_N	-66.541	-67.592	25.138	203.456±3.303	212.423±3.027	333.677±3.124	8.96701±4.48024	130.221±4.54634	4.41	64	342.345±0.000	554.775±4.807	583.758±3.238	212.430±4.80700	241.413±3.23800
bel_a_06_N	-66.984	-68.181	27.688	-	263.318±5.667	179.030±4.826	-	-	-	-	130.346±0.000	-	100.147±3.474	-	-30.1990±3.47400
bel_a_07_Wordie	-66.979	-69.258	89.573	-	2669.040±1.929	3007.607±1.965	-	-	-	-	2084.212±0.000	2518.441±1.866	2645.350±1.797	434.229±1.86600	561.138±1.79700
bel_a_08_Wordie	-67.416	-69.47	21.966	1098.938±3.933	1699.933±1.780	1571.771±1.754	600.995±4.31705	472.833±4.30639	54.69	43.03	1521.625±0.000	2265.386±1.275	1793.977±1.715	743.761±1.27500	272.352±1.71500
bel_a_09_Wordie	-67.989	-69.398	13.99	369.227±2.664	947.277±2.329	921.086±2.089	578.050±3.53852	551.859±3.38538	156.56	149.46	523.706±0.000	1893.151±1.280	1455.000±1.265	1369.45±1.28000	931.294±1.26500
bel_a_10	-68.344	-69.712	76.802	1071.823±2.262	1575.671±1.991	1580.289±1.893	503.848±3.01342	508.466±2.94959	47.01	47.44	1039.505±0.000	1645.238±1.764	1637.791±1.561	605.733±1.76400	598.286±1.56100
bel_a_11_george	-68.282	-70.169	70.68	506.570±2.987	612.275±1.498	606.073±1.186	105.705±3.34158	99.5030±3.21384	20.87	19.64	249.623±0.000	288.555±1.631	290.923±2.765	38.9320±1.63100	41.3000±2.76500
bel_a_12_George	-68.047	-70.274	78.104	353.642±2.941	390.057±1.113	385.162±1.057	36.4150±3.14456	31.5200±3.12518	10.3	8.91	193.649±3.533	164.605±1.371	162.320±1.276	-29.0440±3.78969	-31.3290±3.75636
bel_a_13_George	-67.776	-70.622	82.487	306.771±2.842	315.727±0.901	325.849±0.713	8.95599±2.98140	19.0780±2.93007	2.92	6.22	148.426±3.744	119.311±2.117	94.692±1.291	-29.1150±4.30107	-53.7340±3.96033
bel_a_14_George	-67.505	-70.962	93.629	333.395±2.472	360.434±1.357	354.610±1.358	27.0390±2.81997	21.2150±2.82045	8.11	6.36	227.873±3.736	228.882±2.421	245.531±1.912	1.00900±4.45185	17.6580±4.19684
bel_a_15_George	-67.538	-71.096	100.117	471.987±3.756	517.001±1.043	518.410±0.933	45.0140±3.89813	46.4230±3.87015	9.54	9.84	221.497±3.385	222.972±2.055	226.968±3.606	1.47501±3.95996	5.47101±4.94585
bel_a_16_George	0	0	51.472	126.535±3.425	117.003±1.506	122.518±1.819	-9.53201±3.74148	-4.01701±3.87806	-7.53	-3.17	126.933±3.447	115.096±1.435	119.186±1.692	-11.8370±3.73377	-7.74700±3.83988
bel_a_17_George	-66.901	-71.959	107.196	541.870±3.327	554.483±1.296	553.741±1.347	12.6130±3.57051	11.8710±3.58934	2.33	2.19	333.891±3.597	335.620±1.449	359.168±1.881	1.72900±3.87789	25.2770±4.05913
bel_a_18_George	-66.798	-72.048	75.595	521.884±3.328	549.784±0.966	556.789±1.246	27.9000±3.46536	34.9050±3.55360	5.35	6.69	324.969±2.750	306.129±1.337	291.277±1.695	-18.8400±3.05779	-33.6920±3.23041
bel_a_19_George	-67.193	-72.442	86.967	260.105±3.506	238.272±1.684	239.703±1.719	-21.8330±3.88946	-20.4020±3.90474	-8.39	-7.84	213.007±3.595	179.628±1.831	181.259±2.067	-33.3790±4.03443	-31.7480±4.14687
bel_a_20_George	-67.662	-72.825	83.308	887.004±2.823	897.635±1.748	884.003±2.634	10.6310±3.32037	-3.00104±3.86100	1.2	-0.34	266.638±2.457	239.761±1.510	224.386±2.382	-26.8770±2.88391	-42.2520±3.42210
bel_a_21_George	-70.226	-73.264	70.088	780.804±4.048	844.523±1.577	859.102±1.339	63.7190±4.34433	78.2980±4.26371	8.16	10.03	422.539±0.000	381.824±2.662	-	-40.7150±2.66200	-
bel_a_22_George	-74.093	-73.677	38.948	306.922±4.752	304.684±1.531	304.608±1.334	-2.23801±4.99254	-2.31400±4.93569	-0.73	-0.75	587.526±0.000	-	-	-	-
bel_a_23_George	-73.34	-73.529	90.653	580.067±12.412	559.467±1.383	572.522±1.385	-20.6000±12.4888	-7.54504±12.4890	-3.55	-1.3	689.963±0.000	-	-	-	-
bel_a_24_George	-72.408	-73.453	43.324	412.977±4.669	423.740±1.539	447.764±1.408	10.7630±4.91610	34.7870±4.87668	2.61	8.42	731.072±0.000	-	-	-	-
bel_a_25_Bach	-70.304	-72.175	89.257	223.933±3.739	206.480±1.155	206.037±1.323	-17.4530±3.91333	-17.8960±3.96616	-7.79	-7.99	116.274±0.000	102.686±2.057	112.350±2.284	-13.5880±2.05700	-3.92400±2.28400
bel_a_26_Bach	-70.768	-71.928	25.323	85.193±3.401	57.130±2.120	66.494±2.262	-28.0630±4.00764	-18.6990±4.08454	-32.94	-21.95	123.594±0.000	90.339±3.424	102.005±6.856	-33.2550±3.42400	-21.5890±6.85600
bel_a_27_Bach	-71.929	-71.771	26.516	143.089±3.833	124.304±1.592	128.361±1.476	-18.7850±4.15046	-14.7280±4.10737	-13.13	-10.29	138.990±0.000	112.677±3.607	131.233±2.284	-26.3130±3.60700	-7.75700±2.28400
bel_a_28_Bach	-73.876	-71.847	17.278	157.475±4.302	144.333±1.376	145.584±1.402	-13.1420±4.51670	-11.8910±4.52469	-8.35	-7.55	132.623±0.000	92.785±2.661	95.928±2.284	-39.8380±2.66100	-36.6950±2.28400
bel_a_29	-72.497	-72.544	12.467	111.856±4.359	89.211±1.234	89.426±1.129	-22.6450±4.53030	-22.4300±4.50284	-20.24	-20.05	156.831±0.000	119.806±3.316	-	-37.0250±3.31600	-
bel_a_30_Wilkins	-75.073	-71.792	17.402	-	235.123±2.144	263.127±3.629	-	-	-	-	20.099±0.000	54.247±2.562	-	34.1480±2.56200	-
bel_a_31_Wilkins	-74.347	-71.682	13.983	212.561±4.250	134.984±1.622	217.651±1.843	-77.5770±4.54900	5.09000±4.63240	-36.5	2.39	386.887±0.000	471.159±2.665	475.533±3.613	84.2720±2.66500	88.6460±3.61300
bel_a_32_Wilkins	-73.512	-71.6	20.392	202.700±3.213	244.111±1.152	247.442±1.503	41.4110±3.41328	44.7420±3.54716	20.43	22.07	193.514±0.000	302.005±2.110	274.512±2.110	108.491±2.11000	80.9980±2.11000
bel_a_33_Wilkins	-70.935	-71.005	35.701	330.827±3.123	376.151±1.045	375.690±0.982	45.3240±3.29320	44.8630±3.27375	13.7	13.56	88.170±0.000	121.587±1.979	169.745±2.097	33.4170±1.97900	81.5750±2.09700
bel_a_34_Wilkins	-69.88	-71.108	32.89	332.545±3.626	323.736±1.034	308.596±1.313	-8.80902±3.77055	-23.9490±3.85640	-2.65	-7.2	89.327±0.000	141.685±2.463	141.377±2.576	52.3580±2.46300	52.0500±2.57600
bel_a_35_Wilkins	-71.073	-70.233	79.913	277.198±3.604	236.540±0.634	237.028±0.714	-40.6580±3.65934	-40.1700±3.67405	-14.67	-14.49	255.685±0.000	182.321±1.036	108.380±1.478	-73.3640±1.03600	-147.305±1.47800
bel_a_36_Wilkins	-74.568	-70.795	7.097	121.494±3.517	154.456±2.037	170.753±2.075	32.9620±4.06432	49.2590±4.08349	27.13	40.54	487.804±0.000	460.383±2.096	457.707±2.005	-27.4210±2.09600	-30.0970±2.00500
bel_a_37_Wilkins	-74.114	-70.658	4.503	105.405±3.434	94.741±2.219	110.374±2.425	-10.6640±4.08856	4.96900±4.20392	-10.12	4.71	410.855±0.000	301.318±1.315	302.642±1.613	-109.537±1.31500	-108.213±1.61300
bel_a_38_Wilkins	-71.667	-69.431	38.883	611.710±5.464	733.974±4.667	942.194±2.156	122.264±7.18583	330.484±5.87398	19.99	54.03	611.710±0.000	731.159±1.623	-	119.449±1.62300	-
bel_a_39_N	-71.676	-68.906	16.177	526.129±4.683	1134.802±3.016	844.377±2.755	608.673±5.57017	318.248±5.43328	115.69	60.49	474.164±0.000	1363.623±3.608	899.233±2.284	889.459±3.60800	425.069±2.28400
bel_a_40_N	-70.093	-69.118	36.109	877.474±4.333	950.318±3.301	934.970±2.170	72.8440±5.44715	57.4960±4.84601	8.3	6.55	921.427±0.000	919.997±3.526	912.497±2.177	-1.42999±3.52600	-8.92999±2.17700
bel_a_41_N	-69.981	-69.33	33.034	675.634±3.497	744.155±2.261	725.873±1.865	68.5211±4.16427	50.2390±3.96324	10.14	7.44	543.565±0.000	594.051±3.826	825.090±2.256	50.4860±3.82600	281.525±2.25600
bel_a_42_Stange	-75.67	-73.708	67.001	329.661±3.208	304.043±1.615	309.256±1.334	-25.6180±3.59159	-20.4050±3.47431	-7.77	-6.19	179.425±2.802	169.800±2.629	233.671±2.283	-	-
bel_a_43_Stange	-76.463	-73.796	52.23	392.496±3.593	420.020±1.852	410.118±1.655	27.5240±4.04222	17.6220±3.95584	7.01	4.49	248.334±3.919	218.575±1.956	217.291±3.613	-29.7590±4.38001	-31.0430±5.33032
bel_a_44_Stange	-77.172	-73.842	35.253	438.264±3.080	455.546±1.942	448.814±2.074	17.2820±3.64112	10.5500±3.71320	3.94	2.41	240.405±0.000	246.426±1.508	247.479±1.505	6.02100±1.50800	7.07401±1.50500
bel_a_45_Stange	-78.567	-73.59	49.411	712.785±3.419	700.911±1.633	689.998±1.579	-11.8740±3.78896	-22.7870±3.76601	-1.67	-3.2	880.673±3.561	942.784±3.422	829.809±2.272	62.1110±4.93870	-50.8640±4.22406
bel_a_46	-80.251	-73.415	17.044	180.389±2.970	162.749±0.992	161.453±1.235	-17.6400±3.13129	-18.9360±3.21654	-9.78	-10.5	189.014±3.029	173.058±2.552	113.211±3.824	-15.9560±3.96075	-75.8030±4.87830
bel_a_47_bryan4	-79.621	-73.106	14.68	245.722±3.136	307.100±1.621	305.105±1.216	61.3780±3.53018	59.3830±3.36350	24.98	24.17	299.016±3.201	319.528±2.686	302.197±3.400	20.5120±4.17864	3.18100±4.66973
bel_a_48_Bryan3	-82.104	-73.888	34.034	759.594±3.251	819.708±0.829	808.713±0.933	60.1140±3.35503	49.1190±3.38223	7.91	6.47	863.015±0.000	807.324±6.735	803.423±6.735	-55.6910±6.73500	-59.5920±6.73500
bel_a_49_Ferrigno	-83.679	-73.683	80.065	1797.343±3.263	1719.183±1.096	1725.012±1.486	-78.1600±3.44215	-72.3311±3.58544	-4.35	-4.02	1574.782±0.000	1613.890±6.853	1589.875±4.847	39.1080±6.85300	15.0930±4.84700
bel_a_50_N	-84.868	-73.533	44.103	761.938±0.902	850.851±2.649	915.926±3.562	88.9130±2.79836	153.988±3.67443	11.67	20.21	761.938±0.000	862.060±2.511	878.617±6.853	100.122±2.51100	116.679±6.85300
bel_a_51_Bryan1	-85.453	-73.464	24.134	598.025±3.878	616.260±1.902	590.357±4.976	18.2350±4.31932	-7.66803±6.30868	3.05	-1.28	746.522±0.000	789.784±1.153	794.227±1.281	43.2620±1.15300	47.7050±1.28100
bel_a_52_Venable	-86.868	-73.382	48.067	473.680±3.519	480.605±1.649	490.856±2.418	6.92502±3.88620	17.1760±4.26967	1.46	3.63	300.658±4.528	283.731±1.847	286.676±1.103	-16.9270±4.89021	-13.9820±4.66041
bel_a_53_Venable	-88.418	-73.242	59.989	677.307±4.950	689.419±1.433	686.161±1.803	12.1120±5.15325	8.85400±5.26814	1.79	1.31	717.267±4.196	658.363±1.480	626.450±1.209	-58.9041±4.44936	-90.8170±4.36670
bel_a_54_Venable	-87.665	-73.192	64.072	516.522±3.473	486.295±0.684	487.633±0.720	-30.2270±3.53972	-28.8890±3.54685	-5.85	-5.59	660.205±4.942	582.873±2.422	575.965±1.712	-77.3320±5.50358	-84.2400±5.23013
bel_a_Airy_Wordie	-66.87	-69.232	47.924	-	2735.788±3.276	3237.602±2.375	-	-	-	-	923.782±0.000	1176.016±1.664	-	252.234±1.66400	-
bel_a_Antevs_Muller	-66.452	-67.331	30.903	-	343.152±5.772	29.169±5.371	-	-	-	-	93.409±0.000	9.950±0.976	15.591±3.403	-83.4590±0.976000	-77.8180±3.40300
bel_a_Archer_N	-63.07	-65.164	15.813	22.605±2.842	30.226±4.479	59.164±6.843	7.62100±5.30456	36.5590±7.40970	33.71	161.73	6.607±2.437	44.667±6.842	61.290±6.843	38.0600±7.26305	54.6830±7.26399
bel_a_Bader_Jones	-66.558	-67.6	38.27	498.380±2.974	617.306±1.895	627.971±2.113	118.926±3.52643	129.591±3.64821	23.86	26	584.975±0.000	722.223±6.856	719.325±2.283	137.248±6.85600	134.350±2.28300
bel_a_Clarke	-66.962	-68.769	47.107	265.544±1.988	377.452±4.224	518.455±2.719	111.908±4.66844	252.911±3.36825	42.14	95.24	144.279±0.000	-	-	-	-
bel_a_Lliboutry_Muller	-66.473	-67.338	26.904	-	1705.385±6.856	1608.445±6.735	-	-	-	-	45.820±0.000	264.727±0.976	285.020±3.403	218.907±0.976000	239.200±3.40300
bel_a_Muldava_N	-64.03	-65.705	15.136	27.704±2.711	2162.999±6.239	1128.626±6.735	2135.29±6.80255	1100.92±7.26015	7707.53	3973.87	42.422±0.000	2.233±3.825	131.838±3.510	-40.1890±3.82500	89.4160±3.51000
bel_a_Northeast_N	-66.667	-68.22	33.368	-	170.469±5.356	541.826±3.710	-	-	-	-	367.910±0.000	695.324±2.282	744.020±2.016	327.414±2.28200	376.110±2.016
bel_a_Ogoya_N	-58.039	-63.417	10.393	-	-	209.498±6.349	-	-	-	-	62.128±9.936	72.233±3.396	116.680±6.851	10.1050±10.5003	54.5520±12.0690
bel_a_Prospect_Wordie	-67.264	-69.442	28.869	606.917±3.281	879.652±1.486	766.263±1.445	272.735±3.60183	159.346±3.58511	44.94	26.25	1622.493±0.000	1862.181±1.096	1759.136±1.364	239.688±1.09600	136.643±1.36400
bel_a_Reuning_Wilkins	-72.193	-71.336	44.861	343.609±3.510	348.225±1.312	355.203±1.250	4.61600±3.74719	11.5940±3.72594	1.34	3.37	209.918±0.000	240.944±2.510	226.935±2.664	31.0260±2.51000	17.0170±2.66400
bel_a_Rusalka_N	-64.414	-65.963	15.872	-	1515.115±3.626	1181.352±6.735	-	-	-	-	5.140±0.000	-	858.012±3.475	-	852.872±3.47500
bel_a_S01_Wordie	-67.328	-69.394	90.666	1054.087±2.539	1607.533±2.020	1415.226±1.378	553.446±3.24452	361.139±2.88884	52.5	34.26	1443.225±0.000	1676.409±1.506	1735.308±2.612	233.184±1.50600	292.083±2.61200
bel_a_S11_N	-65.621	-66.685	15.727	42.990±2.384	737.425±5.744	642.684±5.088	694.435±6.21908	599.694±5.61883	1615.34	1394.96	42.990±0.000	129.110±1.779	124.084±0.976	86.1200±1.77900	81.0940±0.976000
bel_a_S12_N	-65.675	-66.59	12.285	-	1271.597±3.827	1091.351±5.769	-	-	-	-	344.613±0.000	924.395±1.208	1015.918±6.735	579.782±1.20800	671.305±6.73500
bel_a_S13_N	-65.659	-66.473	29.522	240.364±2.370	35.788±2.581	28.631±3.030	-204.576±3.50406	-211.733±3.84679	-85.11	-88.09	90.720±2.299	7.579±1.705	24.844±6.735	-83.1410±2.86224	-65.8760±7.11657
bel_a_S14_N	-65.107	-66.178	19.884	-	2356.914±5.837	-	-	-	-	-	305.347±0.000	-	172.610±6.735	-	-132.737±6.73500
bel_a_S15_N	-65.132	-66.185	31.633	-	2388.506±6.842	757.441±6.735	-	-	-	-	373.152±-0.00	1031.799±6.842	1021.421±4.762	658.647±6.84200	648.269±4.76200
bel_a_S16_N	-64.678	-66.064	17.903	-	1441.006±4.064	483.562±5.901	-	-	-	-	121.193±0.000	-	-	-	-
bel_a_S17_N	-64.375	-65.806	24.951	-	-	-	-	-	-	-	229.744±3.223	201.369±6.014	398.883±6.843	-28.3750±7.0103	169.139±7.56402
bel_a_S18_N	-63.758	-65.649	19.986	-	1720.105±5.189	1536.725±6.843	-	-	-	-	28.653±0.000	-	-	-	-
bel_a_S19_N	-63.718	-65.578	12.442	-	1254.508±5.507	814.458±5.871	-	-	-	-	18.547±0.000	100.791±6.842	513.280±2.409	82.2440±6.84200	494.733±2.40900
bel_a_S20_N	-63.586	-65.504	10.006	-	592.406±6.842	488.726±4.585	-	-	-	-	13.050±0.000	923.259±6.842	612.083±3.510	910.209±6.84200	599.033±3.51000
bel_a_S21_N	-64	-65.328	32.541	-	1835.148±5.533	-	-	-	-	-	811.546±1.605	816.729±6.502	890.611±6.843	5.18298±6.69701	79.0650±7.02870
bel_a_S22_N	-63.939	-65.14	22.425	-	28.252±3.250	237.837±3.959	-	-	-	-	93.862±0.000	152.726±6.851	190.831±1.712	58.8640±6.85100	96.9690±1.71200
bel_a_S23_N	-63.39	-65.125	14.936	49.331±3.170	888.914±5.192	1011.434±5.071	839.583±6.08324	962.103±5.98030	1701.94	1950.3	31.237±0.00	-	498.550±4.801	-	467.313±4.80100
bel_a_S23_N2	-63.409	-65.125	15.302	-	1624.449±5.697	1462.615±6.183	-	-	-	-	183.172±-NaN	-	400.686±4.801	-	217.514±4.80100
bel_a_S24_N	-63.229	-65.247	10.634	21.539±3.627	1398.002±6.842	1323.393±6.843	1376.46±7.74391	1301.85±7.74479	6390.56	6044.17	23.978±3.883	1568.414±6.842	1026.147±1.138	1544.44±7.86706	1002.17±4.04632
bel_a_S25_N	-62.922	-65.114	14.044	21.907±2.128	421.577±3.157	113.385±4.347	399.670±3.80723	91.4780±4.83992	1824.39	417.57	27.880±0.000	-	474.280±6.843	-	446.400±6.84300
bel_a_S26_N	-62.954	-65.033	12.734	79.758±3.109	589.816±4.118	415.813±5.689	510.058±5.15983	336.055±6.48310	639.51	421.34	98.212±0.000	645.740±3.398	653.068±1.370	547.528±3.39800	554.856±1.37000
bel_a_S27_N	-62.565	-64.913	21.762	9.596±2.037	7.153±1.562	7.318±1.421	-2.44300±2.56695	-2.27800±2.48367	-25.46	-23.74	9.596±1.614	9.253±1.733	6.149±0.548	-0.342999±2.36818	-3.44700±1.70449
bel_a_S28_N	-62.375	-64.857	15.174	65.283±2.595	193.167±4.871	190.435±6.843	127.884±5.51912	125.152±7.31852	195.89	191.71	88.609±0.000	139.844±0.360	4.985±3.425	51.2350±0.360000	-83.6240±3.42500
bel_a_S29_N	-61.974	-64.692	16.064	61.715±1.248	-	1198.393±5.841	-	1136.68±5.97284	-	1841.82	55.112±0.000	-	-	-	-
bel_a_S30_N	-61.859	-64.595	19.7	-	178.184±6.842	306.025±3.623	-	-	-	-	13.816±0.00	461.221±3.607	101.774±2.934	447.405±3.607	87.9580±2.93400
bel_a_S31_N	-60.957	-64.299	32.66	-	378.489±3.423	154.274±6.843	-	-	-	-	646.599±0.000	726.561±0.684	719.650±0.684	79.9620±0.684000	73.0510±0.684000
bel_a_S33_N	-59.568	-63.891	17.788	-	-	1313.467±6.843	-	-	-	-	42.982±0.00	-	406.376±2.707	-	363.394±2.70700
bel_a_S34_N	-59.424	-63.907	14.374	-	-	721.307±6.350	-	-	-	-	529.860±0.000	-	820.598±3.317	-	290.738±3.31700
bel_a_Sabine_N	-59.069	-63.695	30.263	-	19.522±2.761	57.359±4.451	-	-	-	-	57.589±0.000	-	160.559±6.843	-	102.970±6.84300
bel_a_Samodiva_N	-60.009	-63.95	22.324	-	-	462.916±4.134	-	-	-	-	37.163±0.00	4.365±2.272	14.989±1.420	-32.7980±2.727	-22.1740±1.42000
bel_a_Sestrimo_N	-58.15	-63.467	10.124	43.466±4.121	209.572±3.909	255.150±3.236	166.106±5.68005	211.684±5.23969	382.15	487.01	50.610±0.000	873.118±3.396	830.156±3.830	822.508±3.39600	779.546±3.83000
bel_a_Shoesmi_N	-66.841	-67.902	18.383	-	643.060±2.564	763.687±5.048	-	-	-	-	484.836±0.000	488.837±2.057	552.518±2.403	4.00101±2.05700	67.6820±2.40300
bel_a_Solch_N	-66.419	-66.879	39.816	-	1485.588±3.829	1623.620±4.430	-	-	-	-	1164.446±0.000	1304.988±3.829	1348.890±2.125	140.542±3.82900	184.444±2.12500
bel_a_barnes_Jones	-66.511	-67.531	27.33	-	369.371±5.242	296.726±5.256	-	-	-	-	229.743±0.000	270.410±3.831	327.015±3.401	40.6670±3.83100	97.2720±3.40100
bel_a_s02_Wordie	-66.799	-69.083	21.483	330.257±2.617	398.749±0.925	398.211±1.022	68.4920±2.77566	67.9540±2.80948	20.74	20.58	304.693±0.000	261.135±0.898	428.382±0.820	-43.5580±0.898000	123.689±0.820000
bel_a_s03_Wordie	-66.854	-68.985	52.024	1301.807±3.094	1190.565±1.645	1187.622±1.779	-111.242±3.50412	-114.185±3.56899	-8.55	-8.77	1324.605±0.000	320.473±1.237	304.851±1.851	-1004.13±1.23700	-1019.75±1.85100
bel_a_s04_N	-66.973	-68.472	18.914	246.739±2.773	507.248±2.564	910.424±2.845	260.509±3.77672	663.685±3.97285	105.58	268.98	277.751±3.066	576.583±2.057	724.950±2.283	298.832±3.69210	447.199±3.82262
bel_a_s05_N	-66.669	-68.217	40.691	-	33.675±4.605	143.717±3.081	-	-	-	-	140.397±0.000	-	537.903±6.735	-	397.506±6.73500
bel_a_s06	-66.892	-68.97	39.796	914.598±3.255	1235.365±1.351	1253.494±1.460	320.767±3.52423	338.896±3.56744	35.07	37.05	1328.026±0.000	397.383±1.169	451.806±2.593	-930.643±1.16900	-876.220±2.59300
bel_a_s07_Muller	-66.788	-67.309	20.026	109.185±5.908	177.950±2.792	181.724±3.121	68.7650±6.53450	72.5390±6.68170	62.98	66.44	15.347±0.000	15.474±0.976	20.863±2.356	0.127000±0.976000	5.51600±2.35600
bel_a_s07_N	-66.754	-67.798	32.771	180.307±1.830	415.541±3.152	338.314±6.382	235.234±3.64472	158.007±6.63919	130.46	87.63	230.578±0.000	497.140±3.423	383.649±6.735	266.562±3.42300	153.071±6.73500
bel_a_s08_N	-67.286	-67.1	18.735	-	1294.008±4.953	1256.898±4.336	-	-	-	-	116.938±0.000	933.755±0.757	854.068±2.300	816.817±0.757000	737.130±2.30000
bel_a_s09_N	-66.423	-66.856	33.48	112.383±2.250	-	-	-	-	-	-	225.682±2.219	326.757±6.851	331.874±4.804	101.075±7.20140	106.192±5.29173
bel_a_s10_N	-65.919	-66.7	28.436	213.892±1.759	1026.231±4.146	868.025±5.665	812.339±4.50371	654.133±5.93180	379.79	305.82	255.256±0.000	1405.099±1.622	1086.443±6.851	1149.84±1.62200	831.187±6.85100
eis_e_01	167.85	-71.183	42.23	138.509±12.347	148.004±0.772	150.313±0.625	9.49500±12.3711	11.8040±12.3628	6.86	8.52	149.157±0.000	71.603±2.429	97.521±1.647	-77.5540±2.42900	-51.6360±1.64700
eis_e_02	167.319	-70.995	40.099	111.015±12.820	100.735±0.896	104.938±0.642	-10.2800±12.8513	-6.07700±12.8361	-9.26	-5.47	138.245±0.000	101.366±1.832	109.466±1.380	-36.8790±1.83200	-28.7790±1.38000
eis_e_03	166.673	-70.835	23.424	56.181±14.311	80.193±0.993	76.583±1.024	24.0120±14.3454	20.4020±14.3476	42.74	36.31	100.340±0.000	106.585±1.432	107.859±1.072	6.24500±1.43200	7.51900±1.07200
eis_e_04_n	169.97	-71.588	35.591	90.661±4.999	83.768±2.497	90.253±1.747	-6.89301±5.58793	-0.408005±5.29547	-7.6	-0.45	75.794±0.000	88.100±2.798	74.892±1.870	12.3060±2.79800	-0.902000±1.87000
eis_e_05_N	169.942	-71.583	47.614	79.481±15.015	93.365±2.225	100.850±1.164	13.8840±15.1790	21.3690±15.0601	17.47	26.89	90.020±0.000	91.195±3.825	103.181±2.630	1.17500±3.82500	13.1610±2.63000
eis_e_06_n	169.449	-71.543	28.482	43.554±12.107	54.886±1.216	62.053±1.435	11.3320±12.1679	18.4990±12.1917	26.02	42.47	104.404±0.000	124.133±6.840	132.829±2.630	19.7290±6.84000	28.4250±2.63000
eis_e_07	169.234	-71.408	39.685	40.464±14.574	28.335±1.309	28.951±1.332	-12.1290±14.6327	-11.5130±14.6347	-29.97	-28.45	17.626±0.000	25.540±1.817	33.901±1.624	7.91400±1.81700	16.2750±1.62400
eis_e_08_n	168.786	-71.293	39.344	60.578±14.181	88.472±1.075	84.865±1.030	27.8940±14.2217	24.2870±14.2184	46.05	40.09	29.482±0.000	42.664±1.817	40.707±1.466	13.1820±1.81700	11.2250±1.46600
eis_e_09	168.127	-71.191	32.804	88.486±13.042	117.125±1.031	116.574±0.954	28.6390±13.0827	28.0880±13.0768	32.37	31.74	149.157±0.000	65.836±2.429	80.303±1.647	-83.3210±2.42900	-68.8540±1.64700
eis_e_10	166.029	-70.688	53.783	61.602±10.619	81.383±1.088	75.472±1.013	19.7810±10.6746	13.8700±10.6672	32.11	22.52	200.704±0.000	199.470±0.974	176.696±1.054	-1.23399±0.974000	-24.0080±1.05400
eis_e_11	165.755	-70.723	62.566	84.125±12.354	275.259±1.947	272.937±3.437	191.134±12.5065	188.812±12.8232	227.2	224.44	190.211±0.000	989.604±1.156	717.125±2.058	799.393±1.15600	526.914±2.05800
eis_e_12_n	164.635	-70.575	80.647	70.788±11.159	94.950±1.058	95.115±0.976	24.1620±11.2090	24.3270±11.2016	34.13	34.37	69.696±0.000	61.476±1.006	67.008±0.914	-8.22000±1.00600	-2.68800±0.914000
eis_e_13	163.229	-70.674	20.747	163.875±9.946	173.149±0.722	169.899±0.642	9.27400±9.97217	6.02400±9.96670	5.66	3.68	155.427±0.000	135.785±1.044	124.572±0.725	-19.6420±1.04400	-30.8550±0.725000
eis_e_14	162.75	-70.42	15.142	195.089±10.780	206.255±0.591	206.711±0.517	11.1660±10.7962	11.6220±10.7924	5.72	5.96	258.714±12.749	140.641±0.590	149.068±0.505	-118.073±12.7626	-109.646±12.7590
eis_e_15	162.162	-70.377	34.072	59.299±10.406	47.541±1.360	71.872±1.791	-11.7580±10.4945	12.5730±10.5590	-19.83	21.2	129.912±0.000	115.280±3.827	113.874±1.275	-14.6320±3.82700	-16.0380±1.27500
eis_e_16	160.951	-70.275	63.581	283.022±13.073	238.784±0.805	238.205±0.929	-44.2380±13.0978	-44.8170±13.1060	-15.63	-15.84	449.926±0.000	567.320±3.700	-	117.394±3.70000	-
eis_e_17	160.567	-70.082	56.623	493.537±12.301	515.655±0.734	515.047±0.686	22.1180±12.3229	21.5100±12.3201	4.48	4.36	608.951±0.000	742.684±1.248	683.637±2.154	133.733±1.24800	74.6860±2.15400
eis_e_18	160.144	-69.922	31.599	220.730±12.138	229.658±0.524	227.182±0.505	8.92801±12.1493	6.45201±12.1485	4.04	2.92	365.703±0.000	387.537±1.014	393.118±1.621	21.8340±1.01400	27.4150±1.62100
eis_e_19	159.785	-69.62	34.706	102.628±13.712	122.897±1.236	118.801±1.366	20.2690±13.7676	16.1730±13.7799	19.75	15.76	182.218±0.000	153.445±1.904	157.289±1.784	-28.7730±1.90400	-24.9290±1.78400
eis_e_20_1	159.083	-69.471	33.987	231.111±14.100	204.776±1.333	209.354±1.639	-26.3350±14.1629	-21.7570±14.1949	-11.39	-9.41	352.000±0.000	368.340±1.369	364.431±1.221	16.3400±1.36900	12.4310±1.22100
eis_e_20_2	159.028	-69.461	35.823	251.827±12.953	252.988±0.966	257.151±1.009	1.16101±12.9890	5.32401±12.9922	0.46	2.11	349.398±0.000	372.371±1.369	372.880±1.221	22.9730±1.36900	23.4820±1.22100
eis_e_21	158.67	-69.336	11.852	152.560±10.558	144.340±0.886	140.590±0.823	-8.22000±10.5951	-11.9700±10.5900	-5.39	-7.85	163.002±9.829	144.865±2.611	139.013±1.478	-18.1370±10.1699	-23.9890±9.93950
eis_e_22	158.401	-69.353	14.73	266.999±11.133	320.328±0.880	340.476±0.732	53.3290±11.1677	73.4770±11.1570	19.97	27.52	206.073±17.862	406.229±0.993	397.940±0.678	200.156±17.8896	191.867±17.8749
eis_e_23	157.378	-69.342	115.164	681.628±15.739	787.597±1.026	798.970±0.975	105.969±15.7724	117.342±15.7692	15.55	17.21	904.439±0.000	1008.812±3.280	1012.065±1.397	104.373±3.28000	107.626±1.39700
eis_e_24	156.447	-69.202	76.71	127.114±14.424	129.705±0.662	131.839±0.566	2.59100±14.4392	4.72501±14.4351	2.04	3.72	409.983±0.000	391.497±1.193	400.174±1.113	-18.4860±1.19300	-9.80899±1.11300
eis_e_25_1	155.391	-69.022	18.968	265.964±15.891	286.424±0.985	287.693±0.840	20.4600±15.9215	21.7290±15.9132	7.69	8.17	496.679±0.000	580.565±0.957	591.755±0.744	83.8860±0.957000	95.0760±0.744000
eis_e_25_2	155.54	-69.073	13.595	142.257±12.986	127.475±0.955	124.987±0.775	-14.7820±13.0211	-17.2700±13.0091	-10.39	-12.14	496.679±0.000	580.565±0.957	591.755±0.744	83.8860±0.957000	95.0760±0.744000
eis_e_26_1	155.005	-68.877	11.784	90.986±12.995	118.209±2.859	126.017±1.583	27.2230±13.3058	35.0310±13.0911	29.92	38.5	230.647±0.000	244.751±0.813	229.591±0.538	14.1040±0.813000	-1.05600±0.538000
eis_e_26_2	154.608	-68.739	19.342	164.597±13.025	168.125±3.546	169.652±2.208	3.52800±13.4991	5.05499±13.2108	2.14	3.07	477.457±0.000	442.595±1.109	458.006±0.640	-34.8620±1.10900	-19.4510±0.640000
eis_e_27	146.648	-68.177	24.04	152.531±16.563	197.754±4.743	200.711±2.092	45.2230±17.2287	48.1800±16.6946	29.65	31.59	428.897±11.947	511.302±6.840	403.481±1.706	82.4050±13.7665	-25.4160±12.0682
eis_e_28	146.424	-67.945	23.26	34.301±11.938	60.282±1.627	64.741±1.731	25.9810±12.0484	30.4400±12.0628	75.74	88.74	101.423±11.430	110.523±2.171	102.029±3.424	9.10001±11.6344	0.606003±11.9318
eis_e_29	146.174	-67.76	26.846	129.544±11.191	132.762±1.137	130.935±1.150	3.21799±11.2486	1.39099±11.2499	2.48	1.07	278.545±0.000	351.634±1.712	432.433±2.602	73.0890±1.71200	153.888±2.60200
eis_e_30	145.678	-67.715	13.855	65.436±12.743	72.051±2.356	74.640±2.083	6.61501±12.9590	9.20400±12.9121	10.11	14.07	204.716±0.000	168.496±1.211	168.844±1.217	-36.2200±1.21100	-35.8720±1.21700
eis_e_31	143.834	-67.122	36.895	47.661±13.264	75.170±2.151	77.634±1.528	27.5090±13.4373	29.9730±13.3517	57.72	62.89	149.531±0.000	191.823±1.712	176.037±1.712	42.2920±1.71200	26.5060±1.71200
eis_e_32	141.273	-66.87	28.634	222.811±11.789	212.916±1.055	216.363±0.910	-9.89500±11.8361	-6.44800±11.8241	-4.44	-2.89	267.975±0.000	236.969±1.250	227.594±2.284	-31.0060±1.25000	-40.3810±2.28400
eis_e_33_N	140.758	-66.756	38.776	319.968±10.010	344.343±1.150	328.833±0.830	24.3750±10.0758	8.86502±10.0444	7.62	2.77	319.968±0.000	343.629±1.453	323.434±2.284	23.6610±1.45300	3.46600±2.28400
eis_e_34	140.385	-66.778	18.142	215.468±15.740	353.728±3.474	373.438±3.247	138.260±16.1188	157.970±16.0714	64.17	73.31	293.625±0.000	400.268±1.453	478.354±1.330	106.643±1.45300	184.729±1.33000
eis_e_35	139.878	-66.768	51.023	230.805±16.964	329.343±1.584	356.160±1.724	98.5380±17.0378	125.355±17.0514	42.69	54.31	426.660±0.000	561.332±2.077	558.079±2.284	134.672±2.07700	131.419±2.28400
eis_e_36	139.482	-66.636	40.871	287.227±13.607	320.597±1.389	324.428±0.883	33.3700±13.6777	37.2010±13.6356	11.62	12.95	274.094±0.000	334.909±2.077	346.341±2.284	60.8150±2.07700	72.2470±2.28400
eis_e_37_N	139.254	-66.574	26.839	237.652±15.632	285.322±1.392	271.303±1.807	47.6700±15.6939	33.6510±15.7361	20.06	14.16	237.132±0.000	316.707±1.667	283.257±2.284	79.5750±1.66700	46.1250±2.28400
eis_e_38_N	138.863	-66.574	29.992	418.731±15.805	449.837±1.068	427.670±1.485	31.1060±15.8410	8.93903±15.8746	7.43	2.13	453.264±0.000	480.664±0.821	466.884±3.605	27.4000±0.821000	13.6200±3.60500
eis_e_39	138.168	-66.613	87.186	320.753±16.475	1046.849±2.316	1067.223±3.681	726.096±16.6370	746.470±16.8812	226.37	232.72	1263.331±0.000	1217.646±1.857	1232.240±2.446	-45.6851±1.85700	-31.0911±2.44600
eis_e_40	137.732	-66.424	34.223	414.376±19.290	436.182±1.666	423.375±1.662	21.8060±19.3618	8.99899±19.3615	5.26	2.17	461.206±0.000	478.178±6.840	467.533±6.840	16.9720±6.84000	6.32700±6.84000
eis_e_41	137.27	-66.342	20.108	245.830±15.733	244.191±2.098	248.834±2.295	-1.63901±15.8723	3.00400±15.8995	-0.67	1.22	245.830±0.000	251.956±6.840	247.928±3.525	6.12599±6.84000	2.09799±3.52500
eis_e_42	136.589	-66.446	82.72	-	1465.156±2.101	1488.837±1.583	-	-	-	-	1828.117±0.000	1578.715±1.831	1611.962±1.259	-249.402±1.83100	-216.155±1.25900
eis_e_43_N	136.185	-66.26	70.418	290.058±8.807	353.249±1.240	327.609±1.096	63.1910±8.89387	37.5510±8.87494	21.79	12.95	266.239±0.000	352.738±0.850	340.199±0.853	86.4990±0.850000	73.9600±0.853000
eis_e_44	135.711	-66.28	63.403	430.906±11.104	439.329±1.402	451.589±1.078	8.42300±11.1922	20.6830±11.1562	1.95	4.8	690.501±0.000	690.638±0.923	693.573±0.814	0.137024±0.923000	3.07202±0.814000
eis_e_45_N	131.229	-66.209	29.787	341.421±14.792	379.078±1.108	362.790±0.890	37.6570±14.8334	21.3690±14.8188	11.03	6.26	355.633±0.000	420.590±1.478	379.459±1.002	64.9570±1.47800	23.8260±1.00200
eis_e_46_1	130.52	-66.225	85.61	448.257±10.262	442.581±1.050	431.721±1.128	-5.67599±10.3156	-16.5360±10.3238	-1.27	-3.69	678.346±0.000	652.220±0.766	620.801±0.962	-26.1260±0.766000	-57.5450±0.962000
eis_e_46_2	130.027	-66.321	19.585	148.475±11.587	132.033±0.796	130.734±0.801	-16.4420±11.6143	-17.7410±11.6147	-11.07	-11.95	171.999±0.000	164.741±2.172	161.770±1.227	-7.25800±2.17200	-10.2290±1.22700
eis_e_47_N	129.696	-66.539	20.18	368.776±11.830	341.424±0.645	337.335±0.645	-27.3520±11.8476	-31.4410±11.8476	-7.42	-8.53	382.568±0.000	364.913±1.977	363.892±1.666	-17.6550±1.97700	-18.6760±1.66600
eis_e_48	129.568	-66.753	17.185	329.013±12.140	355.879±0.709	363.370±0.642	26.8660±12.1607	34.3570±12.1570	8.17	10.44	369.628±0.000	435.112±1.990	450.986±1.166	65.4840±1.99000	81.3580±1.16600
eis_e_49	129.126	-67.018	155.424	-	2203.718±0.950	2231.650±0.846	-	-	-	-	2183.580±0.000	2062.461±0.905	2077.369±0.768	-121.119±0.905000	-106.211±0.768000
eis_e_50	128.613	-67.108	146.709	766.878±9.684	783.114±0.936	781.261±0.768	16.2360±9.72913	14.3830±9.71441	2.12	1.88	1033.995±0.000	1045.037±0.756	1050.067±0.654	11.0420±0.756000	16.0720±0.654000
eis_e_51	128.117	-67.065	43.606	500.539±11.664	497.673±0.977	495.449±0.781	-2.86600±11.7048	-5.09000±11.6901	-0.57	-1.02	575.336±0.000	557.629±0.738	569.365±0.657	-17.7070±0.738000	-5.97101±0.657000
eis_e_52	126.701	-66.442	14.156	22.613±13.453	-	46.492±2.516	-	23.8790±13.6863	-	105.6	105.144±0.000	350.326±1.869	163.505±1.829	245.182±1.86900	58.3610±1.82900
eis_e_53	126.561	-66.438	11.611	20.026±12.119	61.922±6.851	53.072±2.462	41.8960±13.9214	33.0460±12.3666	209.21	165.02	187.728±0.000	169.853±1.760	184.546±1.129	-17.8750±1.76000	-3.18199±1.12900
eis_e_54_1	126.352	-66.467	27.826	188.506±14.384	187.254±6.851	209.967±2.462	-1.25200±15.9322	21.4610±14.5932	-0.66	11.38	413.375±0.000	460.809±2.027	627.001±1.650	47.4340±2.02700	213.626±1.65000
eis_e_54_2	126.144	-66.445	23.417	146.895±15.590	165.897±6.851	181.099±2.288	19.0020±17.0289	34.2040±15.7570	12.94	23.28	391.880±0.000	469.326±2.027	606.919±1.650	77.4460±2.02700	215.039±1.65000
eis_e_55_N	124.972	-66.696	42.118	565.062±17.767	572.545±1.349	551.081±0.914	7.48297±17.8181	-13.9810±17.7905	1.32	-2.47	475.867±17.767	432.063±2.210	466.638±1.269	-43.8040±17.9039	-9.22900±17.8123
eis_e_56	124.692	-66.746	67.172	491.823±17.767	542.692±1.171	545.784±0.856	50.8690±17.8055	53.9610±17.7876	10.34	10.97	668.339±0.000	758.021±1.011	737.999±0.918	89.6820±1.01100	69.6600±0.918000
eis_e_57	123.188	-66.757	24.839	166.154±10.897	189.831±1.061	198.536±1.099	23.6770±10.9485	32.3820±10.9523	14.25	19.49	200.477±0.000	213.970±1.619	227.071±1.288	13.4930±1.61900	26.5940±1.28800
eis_e_58_N	123.6	-66.727	36.953	-	658.721±1.790	658.752±1.423	-	-	-	-	482.590±0.000	628.017±1.568	608.213±1.182	145.427±1.56800	125.623±1.18200
eis_e_59	114.457	-66.474	49.394	1130.249±6.428	1227.732±2.379	1277.414±1.394	97.4830±6.85411	147.165±6.57742	8.62	13.02	1420.052±10.850	1578.060±1.131	1571.550±1.076	158.008±10.9088	151.498±10.9032
eis_e_60	114.389	-66.364	18.672	384.147±12.450	463.916±1.140	453.264±0.898	79.7690±12.5021	69.1170±12.4823	20.77	17.99	480.131±0.000	494.347±1.209	483.946±0.918	14.2160±1.20900	3.81500±0.918000
eis_e_61	114.391	-66.255	20.026	299.682±13.354	453.818±1.806	393.748±1.441	154.136±13.4756	94.0660±13.4315	51.43	31.39	560.262±11.815	561.496±1.144	574.083±0.858	1.23395±11.8703	13.8210±11.8461
eis_e_62	114.113	-66.108	29.364	228.416±12.623	314.015±1.326	328.897±1.067	85.5990±12.6925	100.481±12.6680	37.48	43.99	378.527±0.000	421.628±1.017	482.418±0.864	43.1010±1.01700	103.891±0.864000
eis_e_63	108.971	-66.949	121.36	436.782±15.953	469.185±1.914	466.589±1.432	32.4030±16.0674	29.8070±16.0171	7.42	6.82	564.137±14.534	757.760±4.847	791.612±6.853	193.623±15.3209	227.475±16.0686
eis_e_64	108.292	-66.758	20.54	86.503±13.617	70.694±1.134	72.208±0.858	-15.8090±13.6641	-14.2950±13.6440	-18.28	-16.53	161.693±0.000	75.281±1.429	74.435±1.107	-86.4120±1.42900	-87.2580±1.10700
eis_e_65	107.785	-66.714	114.238	1090.595±11.111	1070.720±3.502	1071.716±2.440	-19.8750±11.6498	-18.8790±11.3758	-1.82	-1.73	1687.455±0.000	1778.347±2.122	1865.819±2.025	90.8921±2.12200	178.364±2.02500
eis_e_66	106.72	-66.47	25.804	376.256±14.515	538.569±2.891	579.222±1.376	162.313±14.8001	202.966±14.5801	43.14	53.94	708.212±0.000	244.146±2.272	361.481±3.315	-464.066±2.27200	-346.731±3.31500
eis_e_67	106.328	-66.428	42.016	306.842±12.069	386.829±3.061	382.785±1.101	79.9870±12.4511	75.9430±12.1191	26.07	24.75	351.339±11.322	369.092±6.856	442.827±2.510	17.7530±13.2360	91.4880±11.5969
eis_e_68	104.342	-66.082	21.001	117.757±11.349	184.130±1.008	189.136±0.829	66.3730±11.3937	71.3790±11.3792	56.36	60.62	193.138±0.000	233.665±1.122	243.252±1.299	40.5270±1.12200	50.1140±1.29900
eis_e_69	94.056	-66.734	71.048	552.451±7.824	628.218±1.804	634.983±1.219	75.7670±8.02928	82.5320±7.91839	13.71	14.94	623.451±0.000	656.328±3.827	688.250±1.783	32.8770±3.82700	64.7990±1.78300
eis_e_70	93.744	-66.683	72.933	896.917±10.656	889.468±1.039	900.284±0.817	-7.44897±10.7065	3.36700±10.6873	-0.83	0.38	688.253±0.000	775.237±6.845	774.889±2.362	86.9840±6.84500	86.6360±2.36200
eis_e_71	92.477	-66.623	25.522	257.901±15.477	315.429±1.210	324.211±0.953	57.5280±15.5242	66.3100±15.5063	22.31	25.71	301.626±0.000	371.798±2.811	404.112±1.967	70.1720±2.81100	102.486±1.96700
eis_e_72_N	91.894	-66.513	29.954	450.697±12.501	487.848±1.904	456.533±1.158	37.1510±12.6452	5.83600±12.5545	8.24	1.29	470.501±0.000	477.333±2.412	474.681±2.295	6.83200±2.41200	4.17999±2.29500
eis_e_73_N	91.448	-66.611	25.002	449.701±13.337	749.860±1.540	746.090±1.406	300.159±13.4256	296.389±13.4109	66.75	65.91	901.089±6.402	1178.868±3.398	1050.817±2.767	277.779±7.24790	149.728±6.97437
eis_e_74	90.577	-66.734	13.614	265.270±12.806	274.329±1.157	268.868±0.912	9.05902±12.8582	3.59802±12.8384	3.42	1.36	258.764±0.000	268.447±1.902	307.991±1.490	9.68298±1.90200	49.2270±1.49000
eis_e_75	90.268	-66.789	66.934	559.146±11.827	510.077±1.335	532.565±1.099	-49.0690±11.9021	-26.5810±11.8780	-8.78	-4.75	755.515±0.000	705.612±1.444	727.010±1.167	-49.9030±1.44400	-28.5050±1.16700
eis_e_76_N	89.417	-66.85	75.031	579.804±10.864	717.245±1.276	741.045±0.977	137.441±10.9387	161.241±10.9078	23.7	27.81	680.267±0.000	889.389±1.867	983.882±1.437	209.122±1.86700	303.615±1.43700
eis_e_77_N	80.658	-67.929	22.688	516.970±15.318	726.455±1.017	729.011±1.178	209.485±15.3517	212.041±15.3632	40.52	41.02	789.447±14.610	860.818±1.140	872.615±1.501	71.3710±14.6544	83.1680±14.6869
eis_e_78	77.895	-68.701	77.833	294.011±3.114	338.525±1.267	330.913±1.463	44.5140±3.36189	36.9020±3.44055	15.14	12.55	309.740±0.000	327.102±1.051	311.287±1.395	17.3620±1.05100	1.54700±1.39500
eis_e_79	78.031	-68.991	7.574	285.022±8.565	355.035±3.088	323.793±3.197	70.0130±9.10467	38.7710±9.14221	24.56	13.6	330.191±0.000	433.756±3.609	411.602±3.828	103.565±3.60900	81.4110±3.82800
eis_e_80	78.039	-68.927	6.822	108.692±8.336	118.884±1.807	120.587±1.418	10.1920±8.52960	11.8950±8.45575	9.38	10.94	96.462±0.000	140.847±6.848	168.226±6.848	44.3850±6.84800	71.7640±6.84800
eis_e_81_1	77.786	-69.109	40.777	696.670±8.136	778.229±2.209	798.093±1.765	81.5590±8.43055	101.423±8.32525	11.71	14.56	786.189±0.000	873.837±3.609	881.546±3.828	87.6479±3.60900	95.3570±3.82800
eis_e_81_2	77.6	-69.171	26.382	303.578±7.735	359.544±1.301	361.199±1.122	55.9660±7.84365	57.6210±7.81595	18.44	18.98	437.239±0.000	449.858±3.609	445.961±3.828	12.6190±3.60900	8.72198±3.82800
eis_e_82	76.982	-69.283	20.804	102.105±11.219	139.171±1.665	135.004±1.412	37.0660±11.3419	32.8990±11.3075	36.3	32.22	79.911±0.000	102.323±1.834	105.710±1.518	22.4120±1.83400	25.7990±1.51800
eis_e_83	76.823	-69.349	26.715	187.837±8.797	203.087±1.744	200.083±1.485	15.2500±8.96821	12.2460±8.92146	8.12	6.52	159.873±0.000	202.425±6.853	146.935±4.806	42.5520±6.85300	-12.9380±4.80600
eis_e_84	76.708	-69.334	7.074	155.024±10.028	194.309±1.701	193.975±1.404	39.2850±10.1712	38.9510±10.1258	25.34	25.13	181.350±0.000	227.138±2.105	218.816±1.862	45.7880±2.10500	37.4660±1.86200
eis_e_85	76.441	-69.447	15.631	82.275±9.137	103.269±1.786	111.349±1.492	20.9940±9.30992	29.0740±9.25801	25.52	35.34	114.633±0.000	206.977±2.105	216.189±1.684	92.3440±2.10500	101.556±1.68400
eis_e_Conger	103.586	-66.006	128.552	232.695±13.073	272.913±1.011	279.672±0.812	40.2180±13.1120	46.9770±13.0982	17.28	20.19	342.767±0.000	419.648±1.227	401.873±0.670	76.8810±1.22700	59.1060±0.670000
eis_e_Cookeast_1	0	0	112.987	-	756.078±3.124	739.674±2.204	-	-	-	-	736.847±0.000	768.686±1.843	758.943±1.768	31.8390±1.84300	22.0960±1.76800
eis_e_Cookeast_2	152.904	-68.795	125.077	478.585±10.069	494.109±0.682	491.634±0.387	15.5240±10.0921	13.0490±10.0764	3.24	2.73	759.107±0.000	729.209±1.139	736.200±3.315	-29.8980±1.13900	-22.9070±3.31500
eis_e_Cookeast_3_n	151.469	-68.653	261.109	739.733±13.649	778.416±0.560	772.670±0.559	38.6830±13.6605	32.9370±13.6604	5.23	4.45	756.509±0.000	813.530±2.436	810.682±2.502	57.0211±2.43600	54.1730±2.50200
eis_e_Cookeast_4_N	151.344	-68.646	334.07	686.175±10.792	745.025±1.425	742.871±1.398	58.8500±10.8857	56.6960±10.8822	8.58	8.26	685.305±0.000	747.354±3.609	737.982±3.609	62.0490±3.60900	52.6770±3.60900
eis_e_Dibble	134.224	-66.499	115.424	761.520±11.074	789.382±1.224	778.622±0.988	27.8620±11.1414	17.1020±11.1180	3.66	2.25	739.292±0.000	699.277±1.379	713.387±2.123	-40.0150±1.37900	-25.9050±2.12300
eis_e_Holmes_1	127.398	-66.894	147.417	565.212±12.017	599.262±0.928	607.257±0.679	34.0500±12.0528	42.0450±12.0362	6.02	7.44	1398.912±0.000	1440.845±0.923	1445.323±0.677	41.9330±0.923000	46.4110±0.677000
eis_e_Holmes_2	126.684	-66.79	64.887	805.427±16.925	800.740±1.486	787.346±1.324	-4.68701±16.9901	-18.0810±16.9767	-0.58	-2.24	1118.882±0.000	1071.117±1.352	1115.842±1.195	-47.7650±1.35200	-3.03992±1.19500
eis_e_Lillie_1	164.182	-71.052	123.221	118.337±10.255	124.163±0.789	128.634±0.651	5.82600±10.2853	10.2970±10.2756	4.92	8.7	266.219±0.000	98.807±0.748	103.766±0.506	-167.412±0.748000	-162.453±0.506000
eis_e_Lillie_2	164.28	-71.012	104.194	134.443±10.486	131.987±0.676	136.282±0.470	-2.45599±10.5078	1.83900±10.4965	-1.83	1.37	266.219±0.000	100.307±0.657	105.602±0.484	-165.912±0.657000	-160.617±0.484000
eis_e_Mertz	144.117	-67.808	183.401	729.735±13.127	818.832±0.928	824.658±0.732	89.0970±13.1598	94.9230±13.1474	12.21	13.01	1064.656±11.738	1155.344±6.848	1143.167±2.792	90.6880±13.5895	78.5110±12.0655
eis_e_Moscow	118.945	-67.34	96.51	336.616±11.870	304.727±3.829	337.411±0.972	-31.8890±12.4723	0.795013±11.9097	-9.47	0.24	1274.196±0.000	1180.801±0.908	1218.972±1.672	-93.3950±0.908000	-55.2240±1.67200
eis_e_Ninnis_1	148.379	-68.469	101.868	361.285±13.174	377.230±0.778	373.431±0.735	15.9450±13.1970	12.1460±13.1945	4.41	3.36	449.654±0.000	1218.411±0.779	1476.699±0.713	768.757±0.779000	1027.04±0.713000
eis_e_Ninnis_2	147.13	-68.402	617.56	696.478±11.002	802.821±1.040	801.831±0.994	106.343±11.0510	105.353±11.0468	15.27	15.13	1143.237±0.000	1226.943±1.325	1232.612±1.849	83.7059±1.32500	89.3750±1.84900
eis_e_Rennick_1	162.358	-71.421	200.294	175.987±16.029	190.046±0.671	193.429±0.714	14.0590±16.0430	17.4420±16.0449	7.99	9.91	203.504±0.000	205.532±1.545	221.458±3.825	2.02800±1.54500	17.9540±3.82500
eis_e_Rennick_2	161.867	-71.212	120.428	94.986±16.336	97.567±0.670	97.638±0.580	2.58100±16.3497	2.65200±16.3463	2.72	2.79	198.823±0.000	193.830±1.235	216.595±2.613	-4.99300±1.23500	17.7720±2.61300
eis_e_Rennick_3	161.345	-70.84	86.736	161.907±13.807	161.081±0.567	162.911±0.436	-0.826004±13.8186	1.00400±13.8139	-0.51	0.62	203.111±0.000	199.154±0.932	220.831±1.600	-3.95699±0.932000	17.7200±1.60000
eis_e_Vincennes_1	110.704	-66.688	266.173	664.651±12.937	676.581±0.964	675.627±0.911	11.9300±12.9729	10.9760±12.9690	1.79	1.65	1049.379±15.971	977.614±6.842	1024.871±1.088	-71.7650±17.3749	-24.5081±16.0080
eis_e_Vincennes_2	109.884	-66.849	45.651	385.257±12.615	439.857±1.153	438.838±0.820	54.6000±12.6676	53.5810±12.6416	14.17	13.91	585.428±0.000	603.606±3.089	575.608±3.831	18.1780±3.08900	-9.82001±3.83100
eis_e_Vincennes_3	109.512	-66.898	41.823	166.886±12.744	191.231±1.211	192.562±0.920	24.3450±12.8014	25.6760±12.7772	14.59	15.39	327.565±14.316	319.482±3.398	304.808±1.256	-8.08301±14.7137	-22.7570±14.3710
eis_e_Westi_1	88.12	-66.734	196.538	524.416±14.509	556.209±0.798	561.178±0.941	31.7930±14.5309	36.7620±14.5395	6.06	7.01	912.325±0.000	940.824±0.752	991.409±1.056	28.4990±0.752000	79.0840±1.05600
eis_e_Westi_2	85.465	-67.171	275.014	353.214±6.169	355.639±0.894	349.351±0.940	2.42502±6.23344	-3.86298±6.24021	0.69	-1.09	557.691±0.000	534.180±2.271	538.724±2.271	-23.5110±2.27100	-18.9670±2.27100
eis_e_Westi_3	83.216	-67.577	263.158	449.977±15.770	484.454±0.914	485.584±0.805	34.4770±15.7965	35.6070±15.7905	7.66	7.91	781.263±0.000	689.605±1.411	691.463±1.164	-91.6580±1.41100	-89.8000±1.16400
eis_e_Westi_4	82.233	-67.684	121.822	427.188±12.276	410.643±1.473	405.852±1.048	-16.5450±12.3641	-21.3360±12.3207	-3.87	-4.99	549.074±0.000	429.436±1.601	447.765±1.012	-119.638±1.60100	-101.309±1.01200
eis_e_shack-tracy-tremench_1	100.206	-66.45	170.393	485.818±12.964	472.641±0.630	468.294±0.540	-13.1770±12.9793	-17.5240±12.9752	-2.71	-3.61	842.433±0.000	-	1061.919±3.426	-	219.486±3.42600
eis_e_shack-tracy-tremench_2	99.289	-66.724	359.405	1582.417±12.344	1615.938±1.086	1601.104±0.831	33.5210±12.3917	18.6870±12.3719	2.12	1.18	1773.648±0.000	1844.399±1.127	1850.412±0.556	70.7511±1.12700	76.7640±0.556000
eis_e_shack-tracy-tremench_3	95.463	-66.648	134.459	287.424±15.662	309.714±1.557	301.103±1.182	22.2900±15.7392	13.6790±15.7065	7.76	4.76	411.142±11.081	404.265±3.426	423.127±1.977	-6.87698±11.5985	11.9850±11.2560
eis_e_totten_1	118.433	-67.163	39.169	402.338±10.052	374.107±1.220	383.791±0.768	-28.2310±10.1258	-18.5470±10.0813	-7.02	-4.61	649.790±0.000	631.166±2.797	635.701±3.426	-18.6240±2.79700	-14.0890±3.42600
eis_e_totten_2	114.395	-67.399	387.491	576.290±12.073	606.385±1.101	602.743±0.754	30.0950±12.1231	26.4530±12.0965	5.22	4.59	1870.887±12.884	1771.098±3.426	1771.098±3.426	-99.7889±13.3317	-99.7889±13.3317
eis_e_totten_3	116.132	-67.171	159.311	515.355±9.831	502.219±1.453	504.689±0.956	-13.1360±9.93780	-10.6660±9.87737	-2.55	-2.07	1783.299±12.916	1782.362±3.426	1782.362±3.426	-0.936890±13.3627	-0.936890±13.3627
ros_w_01	-154.69	-77.158	7.493	79.600±4.780	51.176±1.901	59.380±1.226	-28.4240±5.14414	-20.2200±4.93472	-35.71	-25.4	140.921±0.000	106.652±1.803	119.218±1.126	-34.2690±1.80300	-21.7030±1.12600
ros_w_02	-155.338	-77.17	18.822	246.457±4.483	188.385±2.451	186.856±1.719	-58.0720±5.10927	-59.6010±4.80128	-23.56	-24.18	318.743±0.000	294.464±6.840	299.344±2.058	-24.2790±6.84000	-19.3990±2.05800
ros_w_03	-157.694	-77.535	20.907	21.695±18.635	17.336±1.732	11.612±1.545	-4.35900±18.7153	-10.0830±18.6989	-20.09	-46.48	103.765±11.607	100.452±1.632	105.351±2.057	-3.31300±11.7212	1.58600±11.7879
ros_w_04	-154.448	-78.292	63.124	130.262±17.633	107.219±1.138	110.254±0.863	-23.0430±17.6697	-20.0080±17.6541	-17.69	-15.36	488.958±0.000	502.609±1.220	492.026±1.041	13.6510±1.22000	3.06799±1.04100
ros_w_05	-151.774	-79.226	144.46	145.632±16.820	136.840±0.760	139.159±0.734	-8.79201±16.8372	-6.47301±16.8360	-6.04	-4.44	483.490±0.000	503.105±3.425	491.309±3.425	19.6150±3.42500	7.81900±3.42500
ros_w_06	-153.287	-85.395	246.515	117.382±4.745	-	-	-	-	-	-	277.700±9.533	-	-	-	-
ros_w_07	171.762	-83.597	305.026	378.215±6.792	-	-	-	-	-	-	406.856±8.145	-	-	-	-
ros_w_08	161.211	-82.429	237.393	295.651±8.180	297.225±0.635	296.554±0.712	1.57401±8.20461	0.902985±8.21093	0.53	0.31	260.763±14.498	258.243±0.973	260.343±0.917	-2.51999±14.5306	-0.420013±14.5270
ros_w_09	160.621	-79.107	245.153	-	458.419±0.543	456.773±0.508	-	-	-	-	848.781±0.000	830.585±4.847	818.959±2.826	-18.1960±4.84700	-29.8220±2.82600
ros_w_10	164.348	-78.262	41.429	36.729±8.225	37.034±1.031	39.087±1.179	0.305000±8.28937	2.35800±8.30907	0.83	6.42	5.829±6.730	3.121±0.730	1.229±0.916	-2.70800±6.76948	-4.60000±6.79205
ros_w_11	163.829	-77.848	4.023	9.948±6.151	15.361±0.542	26.606±0.928	5.41300±6.17483	16.6580±6.22061	54.41	167.45	26.036±0.000	29.640±1.090	30.819±1.134	3.60400±1.09000	4.78300±1.13400
ros_w_12_n	163.493	-77.697	70.169	19.860±5.601	25.487±0.648	20.951±0.814	5.62700±5.63836	1.09100±5.65984	28.33	5.49	18.420±0.000	23.777±1.159	20.260±1.707	5.35700±1.15900	1.84000±1.70700
ros_w_13	162.079	-76.978	70.098	87.725±10.070	61.564±0.659	56.268±0.857	-26.1610±10.0915	-31.4570±10.1064	-29.82	-35.86	234.198±0.000	171.839±1.034	209.173±1.340	-62.3590±1.03400	-25.0250±1.34000
ros_w_14	162.441	-76.613	20.156	9.654±9.872	10.778±0.541	14.991±0.602	1.12400±9.88681	5.33700±9.89034	11.64	55.28	25.360±0.000	30.605±0.918	28.918±0.942	5.24500±0.918000	3.55800±0.942000
ros_w_15	162.133	-76.212	91.887	162.584±10.220	169.701±0.466	167.969±0.496	7.11700±10.2306	5.38499±10.2320	4.38	3.31	200.284±0.000	198.302±3.826	195.325±1.650	-1.98199±3.82600	-4.95900±1.65000
ros_w_16	162.48	-75.91	10.233	41.962±9.413	44.316±0.809	46.582±0.750	2.35400±9.44770	4.62000±9.44283	5.61	11.01	92.622±9.124	74.135±1.698	72.170±3.607	-18.4870±9.28066	-20.4520±9.81111
ros_w_17	162.534	-75.712	23.823	46.364±9.783	50.592±0.797	48.764±0.694	4.22800±9.81541	2.40000±9.80759	9.12	5.18	61.202±8.880	44.221±3.832	32.499±4.848	-16.9810±9.67154	-28.7030±10.1172
ros_w_18	164.357	-74.563	122.199	180.895±11.820	204.848±1.134	210.825±1.015	23.9530±11.8743	29.9300±11.8635	13.24	16.55	231.742±0.000	218.879±3.421	242.021±6.851	-12.8630±3.42100	10.2790±6.85100
ros_w_19	0	0	11.645	-	23.693±1.832	35.737±1.976	-	-	-	-	12.711±0.000	10.217±1.832	12.871±1.976	-2.49400±1.83200	0.160000±1.97600
ros_w_20	164.832	-74.006	51.282	59.407±13.218	59.062±0.787	58.478±0.809	-0.345001±13.2414	-0.929001±13.2427	-0.58	-1.56	79.668±0.000	64.983±1.672	71.244±1.596	-14.6850±1.67200	-8.42400±1.59600
ros_w_21	165.627	-73.799	4.903	137.299±17.460	142.748±1.455	132.864±1.117	5.44901±17.5205	-4.43500±17.4957	3.97	-3.23	196.636±0.000	213.743±0.876	212.758±0.664	17.1070±0.876000	16.1220±0.664000
ros_w_22	166.238	-73.557	15.449	38.638±12.896	31.868±0.817	31.918±0.826	-6.77000±12.9219	-6.72000±12.9224	-17.52	-17.39	83.142±0.000	85.006±0.627	78.392±0.772	1.86400±0.627000	-4.75000±0.772000
ros_w_23	166.684	-73.542	18.584	39.788±10.246	37.766±0.812	34.436±0.839	-2.02200±10.2781	-5.35200±10.2803	-5.08	-13.45	117.119±0.000	96.922±0.878	92.908±0.890	-20.1970±0.878000	-24.2110±0.890000
ros_w_24	167.083	-73.485	13.443	25.153±10.705	31.675±1.166	28.821±1.112	6.52200±10.7683	3.66800±10.7626	25.93	14.58	84.197±0.000	77.288±0.878	73.681±0.817	-6.90900±0.878000	-10.5160±0.817000
ros_w_25	169.294	-73.096	7.132	37.786±13.137	36.718±1.924	29.903±1.857	-1.06800±13.2771	-7.88300±13.2676	-2.83	-20.86	44.642±0.000	30.777±2.613	36.321±2.058	-13.8650±2.61300	-8.32100±2.05800
ros_w_26	169.273	-72.52	118.489	132.998±12.666	133.961±0.946	130.680±0.928	0.962997±12.7013	-2.31801±12.7000	0.72	-1.74	154.429±0.000	158.561±3.312	143.075±2.271	4.13200±3.31200	-11.3540±2.27100
ros_w_27	169.873	-72.43	7.505	8.334±16.392	4.679±1.648	5.939±1.492	-3.65500±16.4746	-2.39500±16.4598	-43.86	-28.74	8.851±0.000	2.920±1.417	2.937±0.915	-5.93100±1.41700	-5.91400±0.915000
ros_w_28	169.731	-72.146	48.46	138.733±12.582	168.478±0.958	171.251±0.671	29.7450±12.6184	32.5180±12.5999	21.44	23.44	274.922±0.000	126.162±1.251	143.801±1.420	-148.760±1.25100	-131.121±1.42000
ros_w_29	170.389	-71.86	18.926	76.822±12.520	54.571±1.581	32.642±1.914	-22.2510±12.6194	-44.1800±12.6655	-28.96	-57.51	151.982±0.000	145.594±1.090	145.762±1.269	-6.38800±1.09000	-6.22000±1.26900
ros_w_Aviator	165.058	-73.648	101.79	128.023±12.284	126.218±0.841	116.370±0.811	-1.80499±12.3128	-11.6530±12.3107	-1.41	-9.1	169.596±0.000	143.139±2.151	117.070±6.842	-26.4570±2.15100	-52.5260±6.84200
ros_w_Bindschadler	-149.213	-80.637	743.391	417.532±4.688	394.159±0.760	385.922±0.866	-23.3730±4.74920	-31.6100±4.76732	-5.6	-7.57	912.503±0.000	939.641±6.854	918.671±2.615	27.1380±6.85400	6.16803±2.61500
ros_w_Byrd	158.594	-80.445	390.928	777.660±8.034	719.835±0.664	719.448±0.713	-57.8250±8.06139	-58.2120±8.06558	-7.44	-7.49	881.240±0.000	859.188±3.955	853.194±2.616	-22.0520±3.95500	-28.0460±2.61600
ros_w_Drygalski	160.806	-75.346	375.272	203.621±9.491	260.186±0.888	253.821±0.953	56.5650±9.53245	50.2000±9.53873	27.78	24.65	716.535±0.000	719.513±6.845	720.657±3.528	2.97803±6.84500	4.12201±3.52800
ros_w_Marine_1	166.831	-73.06	83.75	106.867±13.468	87.483±1.070	91.926±1.279	-19.3840±13.5104	-14.9410±13.5286	-18.14	-13.98	151.055±0.000	121.928±1.860	129.234±1.453	-29.1270±1.86000	-21.8210±1.45300
ros_w_Marine_2	168.436	-73.022	33.141	126.511±10.928	113.241±0.677	113.129±0.778	-13.2700±10.9490	-13.3820±10.9557	-10.49	-10.58	216.638±0.000	234.281±0.760	208.936±3.448	17.6430±0.760000	-7.70200±3.44800
ros_w_Mercer	-165.086	-84.067	533.449	335.648±6.124	-	-	-	-	-	-	910.520±0.000	913.544±6.856	912.741±1.974	3.02399±6.85600	2.22101±1.97400
ros_w_Nansen	162.645	-74.776	98.52	98.238±11.741	127.748±0.839	121.777±0.776	29.5100±11.7709	23.5390±11.7666	30.04	23.96	356.739±0.000	575.475±0.849	653.991±0.615	218.736±0.849000	297.252±0.615000
ros_w_Van_der_Veen	-164.978	-84.097	664.656	343.928±6.193	-	-	-	-	-	-	1013.245±0.000	1026.598±4.844	995.272±1.486	13.3530±4.84400	-17.9730±1.48600
ros_w_Whillans	-164.947	-84.103	550.833	343.450±6.327	-	-	-	-	-	-	996.684±0.000	1015.351±6.856	994.400±2.366	18.6670±6.85600	-2.28400±2.36600
ros_w_macAyeal	-150.163	-80.218	616.485	437.442±4.688	440.417±0.813	437.715±0.722	2.97501±4.75797	0.273010±4.74327	0.68	0.06	916.436±0.000	935.626±4.846	921.082±1.464	19.1900±4.84600	4.64600±1.46400
ros_w_sulzberger_1	-145.498	-76.76	105.513	300.008±3.329	304.619±0.547	310.124±0.705	4.61099±3.37364	10.1160±3.40283	1.54	3.37	131.913±0.000	86.248±1.721	90.644±1.414	-45.6650±1.72100	-41.2690±1.41400
ros_w_sulzberger_2	-145.396	-77.238	186.238	328.829±3.370	348.307±0.829	350.326±1.202	19.4780±3.47047	21.4970±3.57795	5.92	6.54	34.247±0.000	35.250±6.856	31.194±1.713	1.00300±6.85600	-3.05300±1.71300
ros_w_sulzberger_3	-149.708	-77.802	39.856	-	318.945±0.881	321.665±0.810	-	-	-	-	246.595±0.000	249.588±6.840	244.237±1.282	2.99300±6.84000	-2.35800±1.28200
ros_w_swinburne_1	-152.681	-77.494	25.057	329.214±12.743	350.104±0.899	349.554±0.703	20.8900±12.7747	20.3400±12.7624	6.35	6.18	552.233±0.000	1446.264±3.955	485.589±1.345	894.031±3.95500	-66.6440±1.34500
ros_w_swinburne_2	-153.955	-77.224	22.423	85.069±4.725	63.673±1.321	76.518±1.134	-21.3960±4.90619	-8.55100±4.85917	-25.15	-10.05	116.906±0.000	168.769±4.842	133.704±1.543	51.8630±4.84200	16.7980±1.54300
ros_w_withrow	-156.878	-77.353	33.319	210.766±11.318	220.510±1.692	217.628±1.692	9.74399±11.4438	6.86200±11.4438	4.62	3.26	307.750±0.000	305.388±1.896	295.635±1.929	-2.36200±1.89600	-12.1150±1.92900
wed_a_01_LarsG	-62.201	-74.477	82.097	168.094±2.753	139.751±0.939	151.166±0.864	-28.3430±2.90873	-16.9280±2.88540	-16.86	-10.07	190.708±0.000	185.013±1.713	191.446±1.713	-5.69499±1.71300	0.738007±1.71300
wed_a_02_LarsF	-61.77	-73.901	77.115	336.497±3.378	318.260±0.978	315.679±0.829	-18.2370±3.51673	-20.8180±3.47824	-5.42	-6.19	376.131±0.000	491.401±3.424	482.792±1.192	115.270±3.42400	106.661±1.19200
wed_a_03_LarsE	-61.844	-73.376	87.308	179.673±3.074	137.857±1.808	160.258±1.247	-41.8160±3.56628	-19.4150±3.31730	-23.27	-10.81	296.879±0.000	237.358±0.402	301.819±1.386	-59.5210±0.402000	4.94000±1.38600
wed_a_04_LarsE	-61.988	-73.14	81.606	172.593±3.192	138.283±1.257	157.215±1.005	-34.3100±3.43058	-15.3780±3.34647	-19.88	-8.91	289.099±0.000	234.385±0.402	294.317±1.515	-54.7140±0.402000	5.21799±1.51500
wed_a_05_LarsD	-61.226	-72.664	85.214	84.519±3.370	55.144±2.056	59.454±1.608	-29.3750±3.94766	-25.0650±3.73397	-34.76	-29.66	178.380±3.251	191.219±3.423	206.013±2.572	12.8390±4.72080	27.6330±4.14538
wed_a_06_LarsD	-62.266	-72.104	54.649	173.423±3.551	246.498±1.922	249.885±0.519	73.0750±4.03778	76.4620±3.58873	42.14	44.09	254.689±0.000	269.073±4.839	286.719±6.840	14.3840±4.83900	32.0300±6.84000
wed_a_07_LarsD	-62.355	-71.922	63.309	62.230±2.491	213.144±2.576	54.493±0.808	150.914±3.58341	-7.73700±2.61877	242.51	-12.43	322.133±0.000	319.059±3.954	296.923±3.316	-3.07401±3.95400	-25.2100±3.31600
wed_a_08_LarsD	-61.999	-71.644	53.327	112.492±2.864	119.589±1.280	117.046±1.293	7.09700±3.13702	4.55400±3.14235	6.31	4.05	244.234±0.000	319.308±3.955	313.038±6.845	75.0740±3.95500	68.8040±6.84500
wed_a_09_LarsD	-61.319	-71.016	39.843	124.647±2.665	168.349±2.402	146.865±2.536	43.7020±3.58773	22.2180±3.67879	35.06	17.82	172.448±0.000	188.104±3.425	181.801±3.425	15.6560±3.42500	9.35300±3.42500
wed_a_10_LarsD	-61.972	-70.892	64.004	155.232±2.788	163.564±1.054	152.107±1.801	8.33200±2.98058	-3.12500±3.31912	5.37	-2.01	29.168±2.150	42.304±2.126	27.327±3.425	13.1360±3.02364	-1.84100±4.04390
wed_a_11_LarsD	-62.41	-70.363	93.647	108.165±2.836	73.432±1.493	61.349±1.756	-34.7330±3.20499	-46.8160±3.33563	-32.11	-43.28	589.641±0.000	624.578±0.526	594.735±1.166	34.9370±0.526000	5.09399±1.16600
wed_a_12_LarsD	-62.289	-69.953	67.829	221.145±2.689	220.687±1.228	211.741±1.351	-0.458008±2.95613	-9.40401±3.00931	-0.21	-4.25	552.256±0.000	701.868±0.526	782.154±0.526	149.612±0.526000	229.898±0.526000
wed_a_13_LarsD	-62.503	-69.821	50.775	266.615±2.599	274.910±1.204	277.564±1.597	8.29501±2.86434	10.9490±3.05044	3.11	4.11	423.375±0.000	521.597±0.957	672.037±6.851	98.2220±0.957000	248.662±6.85100
wed_a_14_LarsC	-63.403	-69.185	67.519	229.804±6.480	235.784±0.854	234.905±1.169	5.98000±6.53603	5.10100±6.58460	2.6	2.22	371.953±0.000	-	373.946±3.611	-	1.99301±3.61100
wed_a_15_LarsC	-65.295	-68.602	50.349	374.367±2.469	395.227±2.061	405.592±2.728	20.8600±3.21616	31.2250±3.67939	5.57	8.34	687.514±0.000	685.018±1.370	786.476±2.450	-2.49597±1.37000	98.9620±2.45000
wed_a_16_LarsC	-65.655	-68.096	24.821	129.980±2.820	124.023±3.559	98.584±1.229	-5.95699±4.54080	-31.3960±3.07617	-4.58	-24.15	710.960±0.000	698.144±1.705	769.854±2.282	-12.8160±1.70500	58.8940±2.28200
wed_a_17_LarsC	-65.511	-67.373	22.004	184.747±2.330	194.700±6.851	198.375±2.347	9.95300±7.23637	13.6280±3.30716	5.39	7.38	698.609±0.000	676.465±1.370	698.980±1.370	-22.1440±1.37000	0.370972±1.37000
wed_a_18_LarsC	-64.976	-67.036	21.971	332.901±2.759	402.692±1.376	397.216±1.929	69.7910±3.08309	64.3150±3.36647	20.96	19.32	605.153±0.000	585.895±0.854	588.960±0.854	-19.2580±0.854000	-16.1930±0.854000
wed_a_19_LarsC	-63.502	-66.29	39.159	199.080±1.621	282.565±1.231	202.565±1.511	83.4850±2.03544	3.48500±2.21602	41.94	1.75	477.998±2.294	428.766±1.753	428.765±1.753	-49.2320±2.88712	-49.2330±2.88712
wed_a_20_LarsB	-62.32	-65.936	77.917	467.591±1.991	527.545±1.687	517.396±0.922	59.9540±2.60961	49.8050±2.19412	12.82	10.65	631.047±0.000	710.202±1.712	693.636±1.427	79.1550±1.71200	62.5890±1.42700
wed_a_21_LarsB	-62.332	-65.786	57.075	484.425±2.455	573.783±1.700	560.619±0.831	89.3580±2.98614	76.1940±2.59183	18.45	15.73	649.249±0.000	837.887±1.913	825.374±1.485	188.638±1.91300	176.125±1.48500
wed_a_22_LarsB	-61.621	-65.033	42.457	-	1393.667±0.694	1309.386±0.608	-	-	-	-	1173.285±0.000	1156.923±0.515	1101.706±0.665	-16.3621±0.515000	-71.5790±0.665000
wed_a_23_LarsB	-61.536	-64.997	26.774	-	1150.370±0.712	1087.884±0.612	-	-	-	-	904.993±0.000	-	774.580±0.561	-	-130.413±0.561000
wed_a_24_a16	-60.391	-64.578	11.6	225.229±9.961	329.794±2.752	342.315±1.473	104.565±10.3342	117.086±10.0693	46.43	51.99	370.250±0.000	393.810±0.971	460.692±0.732	23.5600±0.971000	90.4420±0.732000
wed_a_25	-59.904	-64.343	11.61	604.501±2.727	342.329±1.533	325.984±0.851	-262.172±3.12836	-278.517±2.85670	-43.37	-46.07	1017.662±0.000	454.334±0.828	432.505±0.681	-563.328±0.828000	-585.157±0.681000
wed_a_Aitkenhead_N	0	0	28.858	-	75.747±2.241	101.241±3.482	-	-	-	-	-	89.589±2.261	179.286±4.843	-	-
wed_a_Albone_N	-59.021	-64.233	22.38	-	499.901±1.625	406.775±1.176	-	-	-	-	28.454±0.000	481.008±1.394	474.603±1.849	452.554±1.39400	446.149±1.84900
wed_a_Arena_N	-57.09	-63.424	2.516	16.871±9.657	20.309±1.763	17.358±1.550	3.43800±9.81661	0.487000±9.78060	20.38	2.89	30.612±0.000	8.237±1.614	13.426±1.384	-22.3750±1.61400	-17.1860±1.38400
wed_a_Athene_LarsC	-63.824	-68.958	19.874	64.205±2.270	57.083±1.379	62.112±1.968	-7.12200±2.65604	-2.09300±3.00432	-11.09	-3.26	279.815±0.000	-	-	-	-
wed_a_Barcus_LarsF	-61.64	-74.29	15.388	28.920±2.908	36.507±1.003	41.109±0.935	7.58700±3.07611	12.1890±3.05462	26.23	42.15	302.111±0.000	470.214±2.054	471.714±1.376	168.103±2.05400	169.603±1.37600
wed_a_Beaglehole_LarsC	-63.911	-66.604	33.816	15.132±2.994	3.715±0.574	8.404±1.781	-11.4170±3.04853	-6.72800±3.48368	-75.45	-44.46	689.536±0.000	695.852±1.370	698.450±1.370	6.31598±1.37000	8.91400±1.37000
wed_a_Dinsmoor	-58.916	-64.36	14.035	-	59.758±1.954	93.531±1.175	-	-	-	-	8.243±0.000	27.839±6.856	21.927±6.856	19.5960±6.85600	13.6840±6.85600
wed_a_Drygalski_LarsA	-60.385	-64.561	9.928	119.007±5.025	267.818±2.502	261.423±1.493	148.811±5.61343	142.416±5.24211	125.04	119.67	370.250±0.000	393.810±3.423	460.692±3.423	23.5600±3.42300	90.4420±3.42300
wed_a_Flask_LarsB	-62.325	-65.799	52.896	534.245±2.529	609.435±1.251	594.025±0.704	75.1900±2.82150	59.7800±2.62516	14.07	11.19	954.164±0.000	585.236±1.712	570.921±1.427	-368.928±1.71200	-383.243±1.42700
wed_a_Ineson_Prince-Gustav	0	0	68.278	-	-	-	-	-	-	-	-	1257.177±3.423	1263.097±3.423	-	-
wed_a_Leonardo_LarsA	-60.664	-64.741	36.913	-	-	-	-	-	-	-	771.770±0.000	1017.182±1.712	988.944±1.913	245.412±1.71200	217.174±1.91300
wed_a_Leppard_LarsB	-62.397	-65.936	69.816	490.253±1.659	546.927±1.357	543.016±0.995	56.6740±2.14330	52.7630±1.93450	11.56	10.76	1061.110±0.000	567.343±2.062	557.158±2.282	-493.767±2.062	-503.952±2.28200
wed_a_Malorad_N	-57.758	-63.598	19.937	-	481.049±1.706	329.317±2.301	-	-	-	-	158.303±0.000	407.803±3.832	294.868±6.856	249.500±3.83200	136.565±6.85600
wed_a_Martine_LarsC	-65.271	-68.606	30.684	375.696±2.462	388.751±1.214	394.133±1.688	13.0550±2.74504	18.4370±2.98509	3.47	4.91	665.193±0.000	760.179±1.705	799.425±3.611	94.9860±1.70500	134.232±3.61100
wed_a_Quartermain_LarsC	-64.971	-67.04	20.968	263.110±2.445	316.889±1.257	321.516±1.713	53.7790±2.74920	58.4060±2.98536	20.44	22.2	696.896±0.000	739.209±1.397	763.720±2.043	42.3130±1.39700	66.8240±2.04300
wed_a_S51_N	-58.308	-63.737	10.23	16.383±9.936	78.480±3.178	61.272±2.327	62.0970±10.4319	44.8890±10.2049	379.03	274	89.194±0.000	160.160±5.504	4.744±6.856	70.9660±5.50400	-84.4500±6.85600
wed_a_S52_N	-58.373	-63.821	17.371	-	350.828±3.467	291.504±4.484	-	-	-	-	97.743±0.000	49.515±2.790	79.212±1.714	-48.2280±2.79000	-18.5310±1.71400
wed_a_S53_N	-58.608	-63.938	11.83	-	367.107±2.576	320.677±1.697	-	-	-	-	54.060±0.000	80.379±2.098	81.902±4.811	26.3190±2.09800	27.8420±4.81100
wed_a_S54_N	-58.724	-64.035	16.801	-	492.219±1.889	330.422±1.481	-	-	-	-	185.499±0.000	249.788±1.936	247.705±3.404	64.2890±1.93600	62.2060±3.40400
wed_a_S55_N	-59.505	-64.313	18.491	-	571.818±1.458	532.778±0.988	-	-	-	-	291.736±0.000	334.556±1.349	336.191±1.064	42.8200±1.34900	44.4550±1.06400
wed_a_S56_N	-59.561	-64.337	19.727	-	398.681±1.272	352.190±1.033	-	-	-	-	238.576±0.000	291.043±1.914	280.232±1.841	52.4670±1.91400	41.6560±1.84100
wed_a_S57_a23	-59.904	-64.343	14.715	627.962±2.697	351.458±1.263	332.578±0.767	-276.504±2.97808	-295.384±2.80394	-44.03	-47.04	1016.000±0.000	431.306±0.832	402.277±0.674	-584.694±0.832000	-613.723±0.674000
wed_a_S58_a23	-60.064	-64.384	9.115	658.020±1.835	293.581±2.231	258.194±1.016	-364.439±2.88870	-399.826±2.09749	-55.38	-60.76	658.020±0.000	300.664±0.870	231.552±0.728	-357.356±0.870000	-426.468±0.728000
wed_a_S59_N	-60.199	-64.514	14.937	-	249.875±1.503	282.847±1.188	-	-	-	-	140.411±0.000	146.681±1.533	152.917±0.838	6.27000±1.53300	12.5060±0.838000
wed_a_S60_LarsB	-61.596	-65.009	29.938	-	1279.718±0.686	1211.984±0.593	-	-	-	-	1162.186±0.000	1134.941±1.712	1025.513±1.166	-27.2450±1.71200	-136.673±1.16600
wed_a_S61_LarsB	-62.113	-65.206	18.34	-	666.620±2.254	639.048±1.761	-	-	-	-	229.823±0.000	452.162±3.422	221.126±3.422	222.339±3.42200	-8.69699±3.42200
wed_a_S62_LarsC	-63.519	-66.298	28.366	197.965±1.931	265.585±1.165	201.650±1.369	67.6200±2.25521	3.68500±2.36705	34.16	1.86	680.555±0.000	658.492±1.303	658.780±1.331	-22.0630±1.30300	-21.7750±1.33100
wed_a_S63_LarsC	-64.543	-66.78	15.13	109.389±2.247	149.071±1.231	107.124±3.678	39.6820±2.56210	-2.26500±4.31007	36.28	-2.07	696.896±0.000	174.500±1.705	187.686±2.282	-522.396±1.70500	-509.210±2.28200
wed_a_S64_LarsD	-65.502	-67.37	21.635	184.747±2.330	194.700±6.851	198.375±2.347	9.95300±7.23637	13.6280±3.30716	5.39	7.38	684.466±0.000	705.375±3.423	767.788±3.423	20.9090±3.42300	83.3220±3.42300
wed_a_S65_LarsD	-63.416	-69.178	59.872	208.068±4.845	216.070±0.848	212.429±1.154	8.00201±4.91865	4.36101±4.98054	3.85	2.1	262.809±0.000	-	-	-	-
wed_a_S66_N	0	0	31.354	-	-	-	-	-	-	-	-	-	192.574±6.751	-	-
wed_a_S67_N	-57.183	-63.472	6.791	-	47.414±2.416	74.943±2.410	-	-	-	-	36.625±0.000	31.108±3.832	29.051±6.856	-5.51700±3.83200	-7.57400±6.85600
wed_a_S68_Prince-Gustav	0	0	50.902	-	-	-	-	-	-	-	-	169.716±6.842	97.217±4.843	-	-
wed_a_S70_LarsE	-61.99	-73.143	78.555	164.428±3.217	135.897±1.352	145.339±1.032	-28.5310±3.48955	-19.0890±3.37848	-17.35	-11.61	289.099±0.000	234.385±0.402	294.317±1.515	-54.7140±0.402000	5.21799±1.51500
wed_a_S71_LarsE	-61.858	-73.389	68.527	236.494±2.755	221.327±1.586	239.770±0.924	-15.1670±3.17890	3.27600±2.90582	-6.41	1.39	287.955±0.000	234.803±0.402	320.186±1.386	-53.1520±0.402000	32.2310±1.38600
wed_a_S72_LarsF	-61.759	-73.897	81.1	297.938±3.804	269.974±1.169	260.575±0.981	-27.9640±3.97957	-37.3630±3.92846	-9.39	-12.54	363.609±0.000	462.529±1.510	452.383±1.063	98.9200±1.51000	88.7740±1.06300
wed_a_Talev_LarsB	-62.253	-65.339	59.589	-	1232.686±3.489	1251.333±1.324	-	-	-	-	877.535±0.000	657.715±1.712	614.381±1.427	-219.820±1.71200	-263.154±1.42700
wed_a_attlee_LarsC	-63.247	-66.256	22.856	70.149±1.430	58.769±1.008	68.650±1.360	-11.3800±1.74956	-1.49900±1.97345	-16.22	-2.14	568.811±0.000	542.753±0.760	549.224±3.442	-26.0580±0.760000	-19.5870±3.44200
wed_e_01	-26.737	-76.145	16.154	-	357.496±1.169	348.967±1.080	-	-	-	-	130.722±0.000	193.695±3.425	178.527±3.425	62.9730±3.42500	47.8050±3.42500
wed_e_02	-27.812	-76.259	29.215	322.168±18.154	363.735±1.050	357.699±0.985	41.5670±18.1843	35.5310±18.1807	12.9	11.03	377.013±0.000	383.565±3.425	377.066±2.058	6.55200±3.42500	0.0530090±2.05800
wed_e_03	-33.361	-77.285	37.937	275.418±4.321	366.592±1.036	370.425±1.021	91.1740±4.44346	95.0070±4.43999	33.1	34.5	394.412±0.000	416.333±2.420	396.837±3.085	21.9210±2.42000	2.42502±3.08500
wed_e_04	-34.591	-77.845	28.738	115.978±5.038	124.877±1.025	128.557±1.176	8.89900±5.14121	12.5790±5.17343	7.67	10.85	193.390±0.000	192.639±2.324	195.259±2.324	-0.750992±2.32400	1.86900±2.32400
wed_e_05	-35.602	-78.139	27.391	128.403±16.764	114.024±0.800	114.263±0.948	-14.3790±16.7831	-14.1400±16.7908	-11.2	-11.01	291.984±0.000	567.371±0.783	553.134±1.030	275.387±0.783000	261.150±1.03000
wed_e_Atka	-6.691	-70.891	33.09	112.203±8.875	105.318±2.777	97.269±4.772	-6.88500±9.29932	-14.9340±10.0766	-6.14	-13.31	156.366±7.838	137.728±3.539	154.902±3.411	-18.6380±8.59993	-1.46400±8.54805
wed_e_Baily_Filchner	-30.587	-79.239	246.197	162.164±9.991	136.281±0.899	133.147±1.218	-25.8830±10.0314	-29.0170±10.0650	-15.96	-17.89	938.732±0.000	989.919±1.509	993.854±1.509	51.1870±1.50900	55.1220±1.50900
wed_e_Brunt	-18.549	-75.393	205.881	651.839±11.839	635.774±1.108	632.092±1.165	-16.0650±11.8907	-19.7470±11.8962	-2.46	-3.03	1168.221±0.000	1234.570±2.284	1137.832±1.785	66.3490±2.28400	-30.3889±1.78500
wed_e_Ekstrom_1	-8.637	-71.712	67.913	140.228±6.665	136.710±2.216	114.675±1.844	-3.51799±7.02374	-25.5530±6.91539	-2.51	-18.22	219.572±0.000	211.139±7.218	148.150±13.702	-8.43300±7.21800	-71.4220±13.7020
wed_e_Ekstrom_2	-7.643	-71.611	48.382	81.815±6.945	83.625±2.245	55.087±2.883	1.81000±7.29884	-26.7280±7.51962	2.21	-32.67	249.187±0.000	277.610±4.543	278.621±4.016	28.4230±4.54300	29.4340±4.01600
wed_e_Filchner_06	-45.429	-82.48	412.316	217.692±7.163	213.271±0.737	211.856±0.790	-4.42101±7.20082	-5.83600±7.20643	-2.03	-2.68	1452.269±0.000	1479.232±1.310	1474.109±1.323	26.9630±1.31000	21.8400±1.32300
wed_e_Jelbart_1	-3.538	-71.461	152.033	373.361±10.845	352.844±2.169	339.245±2.843	-20.5170±11.0598	-34.1160±11.2115	-5.5	-9.14	672.142±0.000	642.632±4.844	613.732±2.414	-29.5100±4.84400	-58.4100±2.41400
wed_e_Jelbart_2	-6.221	-71.317	108.238	155.572±12.080	99.721±2.292	72.924±3.326	-55.8510±12.2955	-82.6480±12.5295	-35.9	-53.13	632.757±0.000	587.658±7.220	591.690±4.307	-45.0990±7.22000	-41.0670±4.30700
wed_e_Quar	-10.763	-71.571	35.945	43.279±6.110	68.446±6.850	54.888±4.309	25.1670±9.17903	11.6090±7.47660	58.15	26.82	134.775±0.000	139.011±4.718	136.253±3.465	4.23601±4.71800	1.47801±3.46500
wed_e_Recovery_Filchner	-37.083	-80.957	908.315	920.143±7.063	912.608±0.634	921.707±1.042	-7.53503±7.09140	1.56396±7.13945	-0.82	0.17	1569.013±0.000	1621.440±2.822	1621.872±4.842	52.4270±2.82200	52.8590±4.84200
wed_e_Riiser_1	-11.322	-72.438	35.588	80.723±10.564	75.276±3.883	79.280±2.967	-5.44700±11.2550	-1.44300±10.9727	-6.75	-1.79	108.567±0.000	98.882±0.594	100.543±0.709	-9.68500±0.594000	-8.02400±0.709000
wed_e_Risser_2	-13.108	-72.774	129.313	130.680±14.167	138.472±1.113	136.676±1.330	7.79201±14.2107	5.99600±14.2293	5.96	4.59	227.592±0.000	258.293±6.848	234.406±6.848	30.7010±6.84800	6.81401±6.84800
wed_e_Risser_3	-14.383	-73.86	156.927	-	203.147±1.365	206.483±1.946	-	-	-	-	354.261±0.00	307.670±6.848	307.670±6.848	-46.5910±6.848	-46.5910±6.848
wed_e_Risser_4	0	0	416.454	-	-	-	-	-	-	-	416.826±0.000	341.045±1.705	362.387±1.705	-75.7810±1.70500	-54.4390±1.70500
wed_e_Slessor_Filchner	-31.23	-79.904	613.998	318.793±19.942	322.979±0.535	321.435±0.598	4.18600±19.9492	2.64200±19.9510	1.31	0.83	1222.967±0.000	1257.953±6.846	1251.314±6.846	34.9860±6.84600	28.3469±6.84600
wed_w_01_Ronne	-80.793	-77.773	120.68	124.965±16.895	129.352±0.796	150.476±0.773	4.38701±16.9137	25.5110±16.9127	3.51	20.41	133.178±14.268	121.773±1.036	121.978±0.826	-11.4050±14.3056	-11.2000±14.2919
wed_w_Evans_1	-77.292	-76.081	255.401	394.919±4.967	391.111±3.396	-	-3.80801±6.01697	-	-0.96	-	1279.555±0.000	1259.096±1.919	1247.638±0.747	-20.4591±1.91900	-31.9171±0.747000
wed_w_Evans_2	-76.693	-76.497	257.588	635.966±4.799	631.050±1.303	608.578±3.480	-4.91602±4.97275	-27.3880±5.92797	-0.77	-4.31	1253.428±0.000	1247.770±6.845	1237.491±0.685	-5.65796±6.84500	-15.9370±0.685000
wed_w_Evans_3	-76.721	-76.487	395.328	638.079±4.793	639.486±1.398	650.060±5.354	1.40704±4.99272	11.9810±7.18597	0.22	1.88	1340.688±0.000	1379.042±6.856	1336.893±0.949	38.3540±6.85600	-3.79504±0.949000
wed_w_Evans_Ronne	-77.97	-76.052	121.514	305.191±4.958	266.275±1.738	-	-38.9160±5.25380	-	-12.75	-	1185.741±0.000	1183.978±3.399	1169.954±1.741	-1.76294±3.39900	-15.7870±1.74100
wed_w_Foundation_Ronne	-61.209	-83.58	567.777	603.267±9.078	-	-	-	-	-	-	1201.460±0.000	1188.633±6.856	1193.792±6.856	-12.8269±6.85600	-7.66797±6.85600
wed_w_Institute_Ronne	-73.784	-80.88	403.729	375.284±5.760	365.634±0.912	367.188±0.906	-9.64999±5.83175	-8.09601±5.83082	-2.57	-2.16	1144.808±0.000	1431.412±4.844	1426.086±3.425	286.604±4.84400	281.278±3.42500
wed_w_Irvine_Ronne	-63.236	-74.701	90.926	124.169±3.004	113.086±0.791	101.536±1.060	-11.0830±3.10640	-22.6330±3.18553	-8.93	-18.23	1063.196±0.000	1097.679±1.712	1084.538±1.427	34.4829±1.71200	21.3419±1.42700
wed_w_Ketchum_Ronne	-64.044	-75.006	87.383	116.905±4.476	120.578±1.220	126.358±1.307	3.67300±4.63929	9.45300±4.66292	3.14	8.09	1068.107±0.000	1100.000±1.325	1082.860±2.282	31.8929±1.32500	14.7529±2.28200
wed_w_Ronne_06	-66.179	-82.218	184.587	140.059±13.321	129.716±1.185	122.610±1.388	-10.3430±13.3736	-17.4490±13.3931	-7.38	-12.46	1369.659±0.000	1326.499±6.856	1327.311±6.856	-43.1600±6.85600	-42.3480±6.85600
wed_w_Rutford_Ronne	-83.052	-78.503	294.595	416.598±13.618	369.513±0.774	376.228±0.814	-47.0850±13.6400	-40.3700±13.6423	-11.3	-9.69	1370.771±0.000	1378.878±4.842	1342.702±1.482	8.10706±4.84200	-28.0690±1.48200
wed_w_S61_Ronne	-76.693	-76.497	367.234	635.966±4.799	631.050±1.303	608.578±3.480	-4.91602±4.97275	-27.3880±5.92797	-0.77	-4.31	1143.998±0.000	1176.227±2.613	1144.976±1.183	32.2290±2.61300	0.977905±1.18300
wed_w_S62_Ronne	-80.757	-77.762	103.247	-	125.574±0.876	146.799±0.770	-	-	-	-	1246.984±0.000	1237.909±3.399	1227.148±0.747	-9.07495±3.39900	-19.8361±0.747000
wed_w_Ueda_Ronne	-64.214	-75.233	52.493	65.909±3.795	59.686±1.276	47.515±1.382	-6.22300±4.00377	-18.3940±4.03881	-9.44	-27.91	1159.162±0.000	1186.489±2.198	-	27.3270±2.19800	-
wed_w_Wetmore_Ronne	-63.157	-74.669	97.166	105.542±2.701	91.154±1.138	81.962±1.100	-14.3880±2.93095	-23.5800±2.91640	-13.63	-22.34	1043.957±0.000	1080.546±1.713	1048.771±1.713	36.5890±1.71300	4.81396±1.71300
wis_e_01_Amery	72.261	-70.621	56.939	37.154±9.589	24.732±0.967	27.499±0.922	-12.4220±9.63763	-9.65500±9.63322	-33.43	-25.99	1070.821±0.000	1106.523±1.706	1101.308±2.151	35.7019±1.70600	30.4869±2.15100
wis_e_02_Amery	71.158	-71.595	155.756	231.175±8.059	231.070±1.312	227.533±0.951	-0.104996±8.16510	-3.64200±8.11492	-0.05	-1.58	344.007±8.504	345.290±0.652	340.353±0.741	1.28302±8.52896	-3.65399±8.53622
wis_e_03_Amery	69.882	-72.224	132.419	235.689±9.016	230.905±0.950	229.530±0.711	-4.78400±9.06591	-6.15900±9.04399	-2.03	-2.61	350.448±8.266	365.421±0.685	352.326±0.583	14.9730±8.29433	1.87799±8.28653
wis_e_04_Amery	67.698	-70.365	256.634	104.264±8.134	91.992±1.126	88.933±0.729	-12.2720±8.21157	-15.3310±8.16660	-11.77	-14.7	1146.797±0.000	1220.097±3.423	1234.411±2.706	73.3000±3.42300	87.6140±2.70600
wis_e_05_Amery	67.472	-70.233	220.322	184.273±7.411	180.525±0.674	184.825±0.655	-3.74800±7.44159	0.552002±7.43989	-2.03	0.3	1044.623±0.000	1115.790±3.830	1132.179±1.844	71.1670±3.83000	87.5559±1.84400
wis_e_06_Amery	67.538	-70.082	77.153	132.888±9.204	129.476±0.784	129.074±0.694	-3.41200±9.23733	-3.81400±9.23013	-2.57	-2.87	633.066±0.000	687.386±3.607	696.112±6.842	54.3200±3.60700	63.0460±6.84200
wis_e_07_Amery	68.903	-69.356	85.334	104.267±10.023	93.837±1.201	88.907±1.525	-10.4300±10.0947	-15.3600±10.1384	-10	-14.73	433.039±0.000	450.158±3.784	449.650±2.420	17.1190±3.78400	16.6110±2.42000
wis_e_08_Amery	69.225	-69.078	111.907	127.186±8.425	131.677±1.073	123.807±1.097	4.49100±8.49305	-3.37900±8.49612	3.53	-2.66	548.239±0.000	570.618±2.499	575.728±4.837	22.3790±2.49900	27.4890±4.83700
wis_e_09_Amery	69.275	-68.875	99.189	154.856±8.142	162.304±1.671	166.182±1.641	7.44800±8.31170	11.3260±8.30572	4.81	7.31	274.707±0.000	287.622±3.421	288.554±4.837	12.9150±3.42100	13.8470±4.83700
wis_e_10_Amery	69.649	-68.608	41.724	122.356±9.539	139.188±1.279	140.958±1.585	16.8320±9.62436	18.6020±9.66978	13.76	15.2	252.497±0.000	247.896±2.500	249.758±6.840	-4.60100±2.50000	-2.73900±6.84000
wis_e_11_N	64.637	-67.635	50.342	158.617±10.248	164.341±2.348	156.533±2.769	5.72400±10.5135	-2.08400±10.6155	3.61	-1.31	195.424±0.000	236.889±1.611	153.421±3.425	41.4650±1.61100	-42.0030±3.42500
wis_e_12_N	64.223	-67.59	37.712	95.585±9.868	101.962±0.955	98.577±1.210	6.37700±9.91410	2.99200±9.94191	6.67	3.13	134.121±0.000	123.254±3.425	142.526±3.422	-10.8670±3.42500	8.40500±3.42200
wis_e_13	62.35	-67.651	106.654	131.103±8.881	124.044±0.875	119.773±0.646	-7.05900±8.92400	-11.3300±8.90446	-5.38	-8.64	101.304±0.000	165.786±0.977	167.744±1.232	64.4820±0.977000	66.4400±1.23200
wis_e_14	61.328	-67.595	43.493	209.110±8.523	238.466±0.989	227.189±1.042	29.3560±8.58019	18.0790±8.58646	14.04	8.65	321.630±0.000	227.626±2.022	216.285±1.259	-94.0040±2.02200	-105.345±1.25900
wis_e_15	60.851	-67.465	16.645	83.098±7.560	60.283±1.336	55.931±0.735	-22.8150±7.67714	-27.1670±7.59564	-27.46	-32.69	99.052±0.000	93.245±1.156	85.723±1.051	-5.80700±1.15600	-13.3290±1.05100
wis_e_16	60.51	-67.442	24.97	96.741±7.209	91.439±0.633	88.691±0.570	-5.30199±7.23674	-8.05000±7.23150	-5.48	-8.32	101.182±0.000	103.667±1.106	101.154±1.311	2.48500±1.10600	-0.0279999±1.31100
wis_e_17	59.533	-67.597	132.29	526.062±7.398	577.574±0.732	579.094±0.654	51.5120±7.43413	53.0320±7.42685	9.79	10.08	627.587±0.000	577.993±1.199	487.960±1.291	-49.5940±1.19900	-139.627±1.29100
wis_e_18	58.632	-67.271	27.23	84.399±10.754	54.827±1.199	38.283±1.015	-29.5720±10.8206	-46.1160±10.8018	-35.04	-54.64	119.440±0.000	127.521±1.364	100.539±0.915	8.08100±1.36400	-18.9010±0.915000
wis_e_19	56.376	-66.45	8.227	37.733±9.563	37.282±1.681	31.812±1.543	-0.451000±9.70962	-5.92100±9.68668	-1.2	-15.69	86.578±0.000	89.661±3.533	75.290±2.402	3.08300±3.53300	-11.2880±2.40200
wis_e_20	56.035	-66.342	18.222	82.085±9.946	90.292±1.297	98.288±1.521	8.20700±10.0302	16.2030±10.0616	10	19.74	110.338±0.000	69.981±1.712	86.325±3.525	-40.3570±1.71200	-24.0130±3.52500
wis_e_21	55.779	-66.155	42.214	232.329±9.038	228.596±1.038	242.512±1.303	-3.73300±9.09741	10.1830±9.13144	-1.61	4.38	260.496±0.000	257.848±1.471	264.872±1.569	-2.64801±1.47100	4.37601±1.56900
wis_e_22	50.624	-67.034	142.134	296.604±11.286	328.230±1.367	333.377±1.828	31.6260±11.3685	36.7730±11.4331	10.66	12.4	326.478±0.000	175.422±1.487	217.213±1.639	-151.056±1.48700	-109.265±1.63900
wis_e_23	49.716	-67.291	16.025	24.421±8.958	25.003±1.367	26.070±2.269	0.582001±9.06170	1.64900±9.24089	2.38	6.75	110.541±0.000	108.626±1.126	112.489±1.410	-1.91500±1.12600	1.94800±1.41000
wis_e_24	49.249	-67	22.011	91.511±8.127	56.261±1.362	49.421±1.841	-35.2500±8.24034	-42.0900±8.33291	-38.52	-45.99	152.383±0.000	180.162±0.947	189.266±0.835	27.7790±0.947000	36.8830±0.835000
wis_e_25	49.046	-67.157	10.642	69.843±7.883	58.463±2.458	61.333±3.520	-11.3800±8.25733	-8.51000±8.63320	-16.29	-12.18	78.029±0.000	72.491±1.784	70.643±2.214	-5.53800±1.78400	-7.38600±2.21400
wis_e_26	46.362	-67.748	106.784	877.150±7.661	886.262±1.400	896.001±1.164	9.11200±7.78787	18.8510±7.74892	1.04	2.15	1289.604±0.000	1162.171±2.661	1211.849±3.826	-127.433±2.66100	-77.7550±3.82600
wis_e_27	45.674	-67.768	36.938	302.918±6.981	319.736±1.599	299.592±1.353	16.8180±7.16178	-3.32599±7.11090	5.55	-1.1	325.215±0.000	282.696±2.576	270.790±3.954	-42.5190±2.57600	-54.4250±3.95400
wis_e_28	45.105	-67.746	8.071	100.604±7.079	111.676±1.477	107.124±1.358	11.0720±7.23144	6.52000±7.20808	11.01	6.48	121.385±0.000	136.436±2.763	123.797±3.396	15.0510±2.76300	2.41199±3.39600
wis_e_29	44.815	-67.967	24.852	272.706±6.938	284.939±1.363	290.985±1.217	12.2330±7.07062	18.2790±7.04393	4.49	6.7	317.345±0.000	295.417±1.796	311.050±1.864	-21.9280±1.79600	-6.29501±1.86400
wis_e_30	43.904	-68.044	30.44	432.479±8.698	485.171±1.487	486.006±1.427	52.6920±8.82419	53.5270±8.81428	12.18	12.38	566.937±0.000	329.684±2.664	-	-237.253±2.66400	-
wis_e_31	43.392	-68.077	15.314	198.488±8.605	218.745±1.707	213.579±1.402	20.2570±8.77268	15.0910±8.71846	10.21	7.6	282.256±0.000	264.024±2.116	260.797±1.333	-18.2320±2.11600	-21.4590±1.33300
wis_e_32	42.915	-68.131	13.028	287.228±6.395	337.189±1.153	336.508±0.929	49.9610±6.49811	49.2800±6.46213	17.39	17.16	312.093±0.000	363.831±1.504	351.090±1.870	51.7380±1.50400	38.9970±1.87000
wis_e_33	42.517	-68.366	24.052	403.651±8.823	436.648±1.130	434.529±0.943	32.9970±8.89507	30.8780±8.87325	8.17	7.65	482.129±0.000	538.161±1.825	547.146±1.530	56.0320±1.82500	65.0170±1.53000
wis_e_34	42.192	-68.422	26.596	428.282±6.960	622.312±1.140	621.473±0.938	194.030±7.05274	193.191±7.02292	45.3	45.11	583.122±0.000	702.532±1.222	688.590±1.089	119.410±1.22200	105.468±1.08900
wis_e_35	41.634	-68.49	15.129	182.235±14.054	177.202±1.146	183.701±0.880	-5.03300±14.1006	1.46600±14.0815	-2.76	0.8	215.223±0.000	268.845±1.206	245.887±1.159	53.6220±1.20600	30.6640±1.15900
wis_e_36	41.338	-68.552	55.812	350.546±8.765	409.750±0.966	405.110±0.739	59.2040±8.81807	54.5640±8.79610	16.89	15.57	332.421±0.000	263.238±1.355	259.343±1.510	-69.1830±1.35500	-73.0780±1.51000
wis_e_37	39.566	-69.694	67.759	271.809±9.584	323.025±2.203	324.334±1.333	51.2160±9.83393	52.5250±9.67626	18.84	19.32	807.113±0.000	709.170±1.691	708.354±1.138	-97.9430±1.69100	-98.7590±1.13800
wis_e_38	22.937	-70.812	154.48	230.515±8.254	224.643±2.633	218.657±2.525	-5.87199±8.66379	-11.8580±8.63158	-2.55	-5.14	308.060±0.000	222.459±13.707	255.946±13.707	-85.6010±13.7070	-52.1140±13.7070
wis_e_39_1	20.179	-70.88	231.599	243.400±7.798	229.416±2.342	227.700±2.659	-13.9840±8.14210	-15.7000±8.23888	-5.75	-6.45	439.916±0.000	420.886±4.878	432.859±5.013	-19.0300±4.87800	-7.05698±5.01300
wis_e_39_2	19.424	-70.904	195.29	219.585±8.293	229.810±2.165	212.528±2.158	10.2250±8.57094	-7.05701±8.56918	4.66	-3.21	482.984±0.000	437.258±4.564	448.905±7.223	-45.7260±4.56400	-34.0790±7.22300
wis_e_40	16.85	-70.519	279.925	182.775±14.247	171.615±2.855	174.332±2.111	-11.1600±14.5302	-8.44299±14.4025	-6.11	-4.62	290.617±0.000	281.775±3.977	281.168±4.103	-8.84201±3.97700	-9.44901±4.10300
wis_e_Baudouin_1	29.935	-70.326	361.391	174.871±10.156	162.474±3.020	160.196±2.353	-12.3970±10.5955	-14.6750±10.4250	-7.09	-8.39	226.116±0.000	215.845±13.696	228.159±5.230	-10.2710±13.6960	2.04300±5.23000
wis_e_Baudouin_2	27.153	-70.855	362.194	259.334±10.124	253.707±2.121	258.883±1.466	-5.62701±10.3438	-0.451019±10.2296	-2.17	-0.17	316.277±0.000	277.191±9.690	295.764±6.637	-39.0860±9.69000	-20.5130±6.63700
wis_e_Edward_1	56.127	-66.666	35.265	198.473±10.036	185.436±1.356	125.060±1.550	-13.0370±10.1272	-73.4130±10.1550	-6.57	-36.99	219.217±0.000	212.840±1.202	132.641±1.019	-6.37700±1.20200	-86.5760±1.01900
wis_e_Edward_2	56.07	-66.582	30.578	215.070±10.754	177.664±1.598	107.930±1.584	-37.4060±10.8721	-107.140±10.8700	-17.39	-49.82	217.801±0.000	215.943±1.073	136.212±1.124	-1.85800±1.07300	-81.5890±1.12400
wis_e_Fimbul_1	-0.885	-71.8	279.923	729.929±11.742	712.532±1.765	708.983±1.274	-17.3970±11.8739	-20.9460±11.8109	-2.38	-2.87	764.107±0.000	740.414±4.276	697.180±13.679	-23.6930±4.27600	-66.9270±13.6790
wis_e_Fisher_Amery	67.08	-73.049	385.75	546.722±8.047	546.543±1.313	544.800±0.863	-0.178955±8.15342	-1.92200±8.09314	-0.03	-0.35	1296.947±0.000	1288.921±3.827	1280.367±2.172	-8.02600±3.82700	-16.5801±2.17200
wis_e_Lambert_Amery	67.254	-73.31	525.193	736.563±8.397	720.904±0.825	716.282±0.760	-15.6590±8.43743	-20.2810±8.43132	-2.13	-2.75	1375.770±0.000	1328.313±6.842	1327.998±6.842	-47.4570±6.84200	-47.7720±6.84200
wis_e_Lazar_1	14.939	-70.288	257.449	98.260±10.246	97.746±2.816	97.924±2.275	-0.514000±10.6259	-0.335999±10.4955	-0.52	-0.34	257.084±0.000	278.868±4.034	257.069±3.506	21.7840±4.03400	-0.0150146±3.50600
wis_e_Lazar_2	13.61	-70.308	279.833	96.390±8.425	84.556±2.914	87.468±2.704	-11.8340±8.91471	-8.92200±8.84829	-12.28	-9.26	216.248±0.000	257.815±6.848	231.395±6.848	41.5670±6.84800	15.1470±6.84800
wis_e_Nivl_1	12.081	-70.59	46.739	91.527±14.306	75.602±3.577	80.507±2.594	-15.9250±14.7464	-11.0200±14.5393	-17.4	-12.04	98.226±12.116	96.183±4.164	52.553±13.707	-2.04300±12.8116	-45.6730±18.2942
wis_e_Nivl_2	10.413	-70.525	51.581	83.215±13.365	69.057±3.115	78.209±4.309	-14.1580±13.7232	-5.00600±14.0425	-17.01	-6.02	121.583±0.000	128.411±3.833	-	6.82800±3.83300	-
wis_e_Prince-halard_1	37.036	-69.881	47.896	366.221±8.175	428.594±1.144	429.116±0.970	62.3730±8.25466	62.8950±8.23235	17.03	17.17	531.421±0.000	574.008±1.696	1085.134±1.390	42.5870±1.69600	553.713±1.39000
wis_e_Prince-halard_3	33.731	-69.046	25.958	191.515±5.055	205.372±6.856	204.518±3.608	13.8570±8.51808	13.0030±6.21053	7.24	6.79	423.881±0.000	526.422±2.342	526.211±0.854	102.541±2.34200	102.330±0.854000
wis_e_Prince-harlad_2	35.169	-69.674	83.042	232.079±5.066	282.429±3.955	184.205±2.026	50.3500±6.42700	-47.8740±5.45610	21.7	-20.63	462.330±0.000	499.959±2.270	502.708±6.856	37.6290±2.27000	40.3780±6.85600
wis_e_Rayner	47.026	-67.517	12.709	97.459±8.014	49.814±1.109	52.446±1.104	-47.6450±8.09037	-45.0130±8.08969	-48.89	-46.19	139.856±0.000	146.275±1.552	148.797±1.382	6.41899±1.55200	8.94099±1.38200
wis_e_Robert	58.018	-67.225	98.989	251.205±8.330	317.134±1.453	223.462±1.240	65.9290±8.45577	-27.7430±8.42179	26.25	-11.04	333.262±0.000	279.515±1.742	195.789±1.021	-53.7470±1.74200	-137.473±1.02100
wis_e_Shirase_1	38.985	-70.195	110.941	2136.704±5.755	2098.718±1.216	2076.436±1.073	-37.9861±5.88206	-60.2681±5.85417	-1.78	-2.82	2408.846±0.000	2359.091±3.952	2317.778±2.420	-49.7549±3.95200	-91.0679±2.42000
wis_e_Shirase_2	38.712	-70.156	35.419	2078.011±1.410	1307.247±2.872	1262.080±1.937	-770.764±3.19945	-815.931±2.39584	-37.09	-39.26	2499.155±0.000	2385.200±2.110	2348.688±1.871	-113.955±2.11000	-150.467±1.87100
wis_e_Shirase_3	38.319	-69.984	29.068	233.057±5.195	264.318±1.132	275.264±1.305	31.2610±5.31690	42.2070±5.35640	13.41	18.11	2387.814±0.000	2352.448±4.840	2304.111±2.587	-35.3660±4.84000	-83.7029±2.58700
wis_e_Shirase_4	38.049	-69.854	24.841	146.246±4.629	148.763±1.243	157.129±1.018	2.51700±4.79298	10.8830±4.73962	1.72	7.44	2408.846±0.000	2383.955±2.110	2334.021±1.669	-24.8909±2.11000	-74.8250±1.66900
wis_e_Thyer_2	47.709	-67.663	39.935	115.594±9.227	120.440±1.454	116.136±1.479	4.84600±9.34086	0.542000±9.34478	4.19	0.47	167.535±0.000	176.619±1.945	178.564±1.880	9.08400±1.94500	11.0290±1.88000
wis_e_Vigrid	8.306	-70.485	232.832	127.592±13.264	105.313±2.904	111.923±3.915	-22.2790±13.5782	-15.6690±13.8297	-17.46	-12.28	374.199±0.000	257.989±4.565	269.704±4.565	-116.210±4.56500	-104.495±4.56500
wis_e_Wilma_1	56.194	-67.262	200.172	588.314±9.042	581.280±1.162	443.018±1.297	-7.03400±9.11636	-145.296±9.13455	-1.2	-24.7	639.722±0.000	691.904±1.305	586.390±1.343	52.1820±1.30500	-53.3320±1.34300
wis_e_Wilma_2	55.888	-67.211	88.354	482.398±5.472	508.792±0.893	447.213±0.885	26.3940±5.54439	-35.1850±5.54310	5.47	-7.29	641.585±0.000	663.165±3.422	640.738±1.154	21.5800±3.42200	-0.847046±1.15400
wis_e_Wilma_3	55.926	-67.177	76.456	485.497±7.503	477.267±0.962	370.636±1.084	-8.23001±7.56442	-114.861±7.58090	-1.7	-23.66	527.124±0.000	497.226±1.382	395.584±1.778	-29.8980±1.38200	-131.540±1.77800
wis_e_Wilma_4	56.251	-66.963	33.256	69.640±9.851	122.714±1.618	78.356±1.558	53.0740±9.98299	8.71600±9.97344	76.21	12.52	486.456±0.000	360.945±1.617	242.378±1.537	-125.511±1.61700	-244.078±1.53700
wis_e_mellor_Amery	66.94	-73.167	508.031	541.128±8.413	544.921±0.830	533.790±0.616	3.79303±8.45384	-7.33801±8.43552	0.7	-1.36	1539.842±0.000	1442.899±3.278	1449.832±2.996	-96.9430±3.27800	-90.0100±2.99600
wis_e_publications_1	75.638	-69.8	77.094	502.561±10.076	510.984±1.268	503.238±1.122	8.42300±10.1555	0.677002±10.1383	1.68	0.13	713.139±0.000	786.390±1.855	806.503±2.552	73.2510±1.85500	93.3640±2.55200
wis_e_publications_2	75.109	-69.923	38.227	322.987±8.424	360.108±1.005	356.362±0.912	37.1210±8.48374	33.3750±8.47322	11.49	10.33	721.600±0.000	782.298±1.888	808.876±1.915	60.6980±1.88800	87.2760±1.91500
wis_e_publications_3	74.41	-69.914	48.231	208.188±9.284	233.662±0.926	226.991±0.762	25.4740±9.33007	18.8030±9.31522	12.24	9.03	425.255±0.000	421.707±1.626	398.508±1.658	-3.54800±1.62600	-26.7470±1.65800
wis_e_thyer_1	48.4	-67.933	225.873	977.843±9.769	1010.200±1.384	1017.149±1.264	32.3570±9.86655	39.3060±9.85043	3.31	4.02	1061.720±0.000	1122.623±1.881	1231.353±2.047	60.9031±1.88100	169.633±2.04700
Notes
GRDP: grounding-line location from starting point along centrel ice flow line
Vel(2008): Ice Velocity and its uncertainty in 2008
Vel(2014): Ice velocity and its uncertainty in 2014
Vel(2015): Ice velocity and its uncertainty in 2015
Dv(2014):Vel(2014)-Vel(2008)
Dv(2015):Vel(2015)-Vel(2008)
Rv(2014): the raio of between Dv(2014) and Vel(2008)
Rv(2015): the raio of between Dv(2015) and Vel(2008)
IVel(2006):ice-shelf velocity and its uncertainty in 2008
IVel(2014):ice-shelf velocity and its uncertainty in 2014
IVel(2015):ice-shelf velocity and its uncertainty in 2015
DIv(2014): IVel(2014)-IVel(2008)
DIv(2015): IVel(2015)-IVel(2008)

## Sheet: S2
Name	Longtitude (°)	Latitude (°)	GLF(2008) (Gt yr-1)	GLF(2014) (Gt yr-1)	GLF(2015) (Gt yr-1)	GLL (km)	DGLF(2014) (Gt yr-1)	DGLF(2015) (Gt yr-1)	DGLF(2015/2014) (Gt yr-1)	RGLF(2014) (%)	RGLF(2015) (%)	RGLF(2015/2014) (%)
G01	170.179	-72.0212	0.0033±0.0038	0.0039±0.0017	0.0049±0.0012	3.954	0.001	0.002	0.001	0.182	0.485	0.256
G02	170.044	-72.1218	0.0036±0.0044	0.0036±0.0035	0.0061±0.0024	18.618	0	0.002	0.002	0	0.694	0.694
G03	169.866	-72.2597	0.0021±0.0000	0.0032±0.0010	0.0054±0.0006	14.685	0.001	0.003	0.002	0.524	1.571	0.688
G04	170.205	-72.4734	-0.0003±0.0496	-0.0034±0.0631	0.0012±0.1166	41.164	-0.003	0.002	0.005	10.333	-5	-1.353
G05	169.679	-72.8928	0.0249±0.0544	0.0372±0.0230	0.0393±0.0248	54.179	0.012	0.014	0.002	0.494	0.578	0.056
G06	169.201	-73.2208	0.0262±0.0164	0.0411±0.0297	0.0314±0.0273	23.663	0.015	0.005	-0.01	0.569	0.198	-0.236
G07	167.283	-73.5123	0.0217±0.0036	0.0449±0.0043	0.0411±0.0035	14.677	0.023	0.019	-0.004	1.069	0.894	-0.085
G08	166.98	-73.5617	0.0206±0.0182	0.0522±0.0086	0.0460±0.0079	18.615	0.032	0.025	-0.006	1.534	1.233	-0.119
G09	166.574	-73.5967	0.0135±0.0000	0.0155±0.0012	0.0148±0.0009	2.494	0.002	0.001	-0.001	0.148	0.096	-0.045
G10	166.113	-73.7828	0.1163±0.0312	0.2049±0.0273	0.1838±0.0211	33.032	0.089	0.067	-0.021	0.762	0.58	-0.103
G11	165.717	-73.8865	0.0318±0.0080	0.0191±0.0048	0.0193±0.0046	8.061	-0.013	-0.013	0	-0.399	-0.393	0.01
G12	165.241	-74.0393	0.0395±0.0182	0.0294±0.0179	0.0348±0.0141	13.627	-0.01	-0.005	0.005	-0.256	-0.119	0.184
G13	165.139	-74.3658	0.0443±0.0527	0.0616±0.1357	0.0395±0.1329	91.216	0.017	-0.005	-0.022	0.391	-0.108	-0.359
G14	164.743	-74.5767	0.1572±0.0092	0.1847±0.0212	0.1959±0.0204	21.068	0.028	0.039	0.011	0.175	0.246	0.061
G15	164.045	-74.7499	0.0019±0.0044	0.0281±0.0443	0.0016±0.0361	47.834	0.026	0	-0.027	13.789	-0.158	-0.943
G16	162.631	-75.1964	0.0190±0.0025	0.0391±0.0022	0.0384±0.0018	9.697	0.02	0.019	-0.001	1.058	1.021	-0.018
G17	162.58	-75.4546	0.0382±0.0102	0.0624±0.0128	0.0453±0.0204	11.698	0.024	0.007	-0.017	0.634	0.186	-0.274
G18	162.894	-75.6302	0.0062±0.0116	0.0009±0.0276	-0.0009±0.0175	17.256	-0.005	-0.007	-0.002	-0.855	-1.145	-2
G19	162.849	-75.8248	0.0144±0.0050	0.0031±0.0077	0.0067±0.0071	12.861	-0.011	-0.008	0.004	-0.785	-0.535	1.161
G20	162.643	-76.0393	0.0382±0.0170	0.0368±0.0142	0.0313±0.0128	26.607	-0.001	-0.007	-0.005	-0.037	-0.181	-0.149
G21	162.372	-76.104	0.0046±0.0039	0.0139±0.0024	0.0100±0.0019	10.517	0.009	0.005	-0.004	2.022	1.174	-0.281
G22	162.751	-76.356	0.0760±0.0542	0.0723±0.0243	0.0728±0.0286	46.4	-0.004	-0.003	0.001	-0.049	-0.042	0.007
G23	162.581	-76.8604	0.0117±0.0297	0.0270±0.0114	0.0204±0.0091	62.185	0.015	0.009	-0.007	1.308	0.744	-0.244
G24	163.444	-77.4882	0.0631±0.1194	0.0897±0.0646	0.1092±0.0828	165.601	0.027	0.046	0.02	0.422	0.731	0.217
G25	164.474	-77.9877	0.0006±0.0001	0.0004±0.0001	0.0003±0.0001	30.082	0	0	0	-0.333	-0.5	-0.25
G57	158.214	-69.2388	0.0108±0.0057	0.0649±0.0215	0.0326±0.0061	32.351	0.054	0.022	-0.032	5.009	2.019	-0.498
G58	158.572	-69.3485	0.0703±0.0072	0.0679±0.0103	0.0654±0.0098	10.481	-0.002	-0.005	-0.003	-0.034	-0.07	-0.037
G59	158.825	-69.3374	0.0196±0.0231	0.1070±0.0519	0.0629±0.0470	13.382	0.087	0.043	-0.044	4.459	2.209	-0.412
G60	159.339	-69.4579	0.3808±0.0690	0.3166±0.0486	0.3117±0.0569	18.475	-0.064	-0.069	-0.005	-0.169	-0.181	-0.015
G61	160.131	-69.7196	1.1537±0.1546	1.1900±0.1165	1.2127±0.1300	35.833	0.036	0.059	0.023	0.031	0.051	0.019
G62	160.419	-70.0228	0.1155±0.0361	0.1311±0.0182	0.1302±0.0170	10.958	0.016	0.015	-0.001	0.135	0.127	-0.007
G63	160.784	-70.1341	0.1214±0.0171	0.2569±0.0141	0.2278±0.0073	20.131	0.136	0.106	-0.029	1.116	0.876	-0.113
G64	161.081	-70.311	0.0042±0.0000	0.0031±0.0000	0.0027±0.0000	0.618	-0.001	-0.001	0	-0.262	-0.357	-0.129
G65	162.043	-70.3874	0.0058±0.0113	0.0312±0.0131	0.0238±0.0110	8.551	0.025	0.018	-0.007	4.379	3.103	-0.237
G66	162.573	-70.3158	0.1017±0.0254	0.1494±0.0127	0.1380±0.0131	38.928	0.048	0.036	-0.011	0.469	0.357	-0.076
G67	163.018	-70.5251	0.2209±0.0419	0.6441±0.0370	0.7635±0.0299	24.868	0.423	0.543	0.119	1.916	2.456	0.185
G68	163.646	-70.6567	0.0703±0.0177	0.1527±0.0124	0.1707±0.0138	15.5	0.082	0.1	0.018	1.172	1.428	0.118
G69	164.857	-70.5673	0.5741±0.1137	0.6603±0.0831	0.6456±0.0714	86.423	0.086	0.072	-0.015	0.15	0.125	-0.022
G70	165.931	-70.6871	0.0131±0.0042	0.0029±0.0072	0.0165±0.0100	3.666	-0.01	0.003	0.014	-0.779	0.26	4.69
G71	166.481	-70.6758	0.0731±0.0433	0.1572±0.0328	0.1466±0.0338	81.467	0.084	0.073	-0.011	1.15	1.005	-0.067
G72	167.422	-70.8108	0.2216±0.0757	0.2659±0.0558	0.2419±0.0536	71.313	0.044	0.02	-0.024	0.2	0.092	-0.09
G73	167.942	-71.0559	0.0691±0.0191	0.0739±0.0109	0.0815±0.0095	20.435	0.005	0.012	0.008	0.069	0.179	0.103
G74	168.685	-71.2703	0.1022±0.0713	0.0995±0.0450	0.1184±0.0344	51.619	-0.003	0.016	0.019	-0.026	0.159	0.19
G75	170.422	-71.6462	0.1513±0.1552	0.1615±0.1840	0.1898±0.2337	217.021	0.01	0.038	0.028	0.067	0.254	0.175
G26	-158.401	-77.7034	0.0510±0.0835	0.1525±0.0950	0.1533±0.1003	44.495	0.102	0.102	0.001	1.99	2.006	0.005
Aviator	165.136	-73.8216	1.1034±0.4778	1.2651±0.2213	1.1032±0.2163	95.773	0.162	0	-0.162	0.147	0	-0.128
Drygalski	161.731	-75.3318	8.0394±0.7899	7.5023±0.6711	7.6237±0.7293	128.717	-0.537	-0.416	0.121	-0.067	-0.052	0.016
Gillett	159.59	-69.5636	0.5851±0.1083	0.5960±0.0746	0.6062±0.0913	29.286	0.011	0.021	0.01	0.019	0.036	0.017
I01	170.349	-71.9162	0.1914±0.0574	0.1437±0.0569	0.0919±0.0511	35.47	-0.048	-0.1	-0.052	-0.249	-0.52	-0.36
I02	170.105	-72.0263	0.0262±0.0055	0.0403±0.0034	0.0411±0.0019	6.041	0.014	0.015	0.001	0.538	0.569	0.02
I03	169.808	-72.1539	0.1530±0.0305	0.1375±0.0145	0.1402±0.0116	28.965	-0.015	-0.013	0.003	-0.101	-0.084	0.02
I04	169.917	-72.368	0.0768±0.0534	0.0786±0.0431	0.0817±0.0354	40.398	0.002	0.005	0.003	0.023	0.064	0.039
I05	169.565	-72.6131	1.0344±0.3677	0.9792±0.1580	0.9054±0.1701	87.327	-0.055	-0.129	-0.074	-0.053	-0.125	-0.075
I06	169.287	-73.1133	0.0503±0.0121	0.0697±0.0125	0.0565±0.0132	10.33	0.019	0.006	-0.013	0.386	0.123	-0.189
I07	167.088	-73.4879	0.0117±0.0017	0.0195±0.0015	0.0154±0.0014	2.723	0.008	0.004	-0.004	0.667	0.316	-0.21
I08	166.729	-73.5619	0.1517±0.0231	0.1350±0.0202	0.1255±0.0249	18.103	-0.017	-0.026	-0.01	-0.11	-0.173	-0.07
I09	166.278	-73.6296	0.3133±0.1070	0.2631±0.0335	0.2540±0.0338	43.583	-0.05	-0.059	-0.009	-0.16	-0.189	-0.035
I10	165.674	-73.8262	0.4190±0.0476	0.3533±0.0375	0.3409±0.0247	19.489	-0.066	-0.078	-0.012	-0.157	-0.186	-0.035
I11	164.922	-74.0281	0.1616±0.0343	0.1652±0.0160	0.1501±0.0177	19.03	0.004	-0.012	-0.015	0.022	-0.071	-0.091
I12	165.157	-74.5424	0.0464±0.0182	0.0251±0.0097	0.0304±0.0048	8.383	-0.021	-0.016	0.005	-0.459	-0.345	0.211
I13	164.341	-74.5846	0.5145±0.0897	0.6021±0.1027	0.5976±0.1021	15.883	0.088	0.083	-0.005	0.17	0.162	-0.007
I14	162.548	-75.597	0.0984±0.0996	0.1485±0.0432	0.1329±0.0580	42.715	0.05	0.035	-0.016	0.509	0.351	-0.105
I15	162.652	-75.7359	0.0593±0.0305	0.0538±0.0134	0.0544±0.0119	20.617	-0.005	-0.005	0.001	-0.093	-0.083	0.011
I16	162.596	-75.9143	0.0992±0.0154	0.0856±0.0083	0.0900±0.0087	17.025	-0.014	-0.009	0.004	-0.137	-0.093	0.051
I17	162.353	-76.0589	0.0021±0.0000	0.0046±0.0000	0.0047±0.0000	1.257	0.003	0.003	0	1.19	1.238	0.022
I18	162.26	-76.1982	0.4031±0.0854	0.4061±0.0322	0.3958±0.0318	25.758	0.003	-0.007	-0.01	0.007	-0.018	-0.025
I19	162.561	-76.5825	0.0188±0.0220	0.0165±0.0066	0.0223±0.0072	28.477	-0.002	0.003	0.006	-0.122	0.186	0.352
I20	162.18	-76.9781	0.1192±0.0230	0.1033±0.0122	0.0933±0.0159	14.368	-0.016	-0.026	-0.01	-0.133	-0.217	-0.097
I21	164.239	-77.8155	0.0082±0.0360	0.0205±0.0183	0.0319±0.0326	30.959	0.012	0.024	0.011	1.5	2.89	0.556
I45	158.416	-69.3425	0.0826±0.0034	0.1157±0.0033	0.1190±0.0023	7.208	0.033	0.036	0.003	0.401	0.441	0.029
I46	158.684	-69.3352	0.0773±0.0000	0.0672±0.0000	0.0673±0.0000	2.902	-0.01	-0.01	0	-0.131	-0.129	0.001
I47	159.057	-69.4359	0.9109±0.0933	0.9343±0.0583	0.9724±0.0675	20.72	0.023	0.062	0.038	0.026	0.068	0.041
I48	160.22	-69.9024	1.4822±0.1430	1.3579±0.0549	1.3703±0.0697	24.465	-0.124	-0.112	0.012	-0.084	-0.075	0.009
I49	160.577	-70.0821	0.7686±0.0074	0.7856±0.0042	0.8020±0.0037	7.364	0.017	0.033	0.016	0.022	0.043	0.021
I50	160.974	-70.2904	0.9325±0.0814	1.0085±0.0449	0.9816±0.0453	18.479	0.076	0.049	-0.027	0.082	0.053	-0.027
I51	162.168	-70.3689	0.1464±0.0194	0.1045±0.0165	0.1251±0.0193	7.465	-0.042	-0.021	0.021	-0.286	-0.145	0.197
I52	162.77	-70.4233	0.3949±0.0227	0.4028±0.0105	0.4031±0.0091	7.037	0.008	0.008	0	0.02	0.021	0.001
I53	163.292	-70.6638	0.6422±0.0904	0.9324±0.0498	0.9308±0.0430	22.161	0.29	0.289	-0.002	0.452	0.449	-0.002
I54	165.794	-70.7036	0.2503±0.0153	0.4795±0.0270	0.4621±0.0399	13.367	0.229	0.212	-0.017	0.916	0.846	-0.036
I55	166.03	-70.6815	0.1937±0.0066	0.1911±0.0049	0.1857±0.0042	5.489	-0.003	-0.008	-0.005	-0.013	-0.041	-0.028
I56	166.661	-70.8183	0.0418±0.0245	0.0335±0.0146	0.0312±0.0134	15.962	-0.008	-0.011	-0.002	-0.199	-0.254	-0.069
I57	167.526	-70.9786	0.5233±0.1740	0.5144±0.1025	0.5024±0.1021	38.156	-0.009	-0.021	-0.012	-0.017	-0.04	-0.023
I58	168.021	-71.172	0.7345±0.1230	0.7235±0.0784	0.7241±0.0478	28.634	-0.011	-0.01	0.001	-0.015	-0.014	0.001
I59	169.188	-71.3922	0.0219±0.0105	0.0360±0.0067	0.0386±0.0072	11.628	0.014	0.017	0.003	0.644	0.763	0.072
Lillie	164.034	-70.8053	3.5449±1.3825	3.7086±0.6843	3.5007±0.4403	114.53	0.164	-0.044	-0.208	0.046	-0.012	-0.056
Mariner	167.76	-73.2548	2.2893±0.9856	1.7902±0.4048	1.6865±0.4664	235.003	-0.499	-0.603	-0.104	-0.218	-0.263	-0.058
Nansen	163.19	-74.7425	1.6821±0.6245	1.7458±0.5191	1.7137±0.6330	223.324	0.064	0.032	-0.032	0.038	0.019	-0.018
Rennick	161.798	-70.8441	6.7248±2.2380	6.7964±0.9708	6.7523±0.6829	296.053	0.072	0.027	-0.044	0.011	0.004	-0.006
Ross	60.9287	-82.9922	69.4010±8.7075	70.0970±3.5745	69.7547±3.4515	2684.24	0.696	0.354	-0.342	0.01	0.005	-0.005
Ross	-158.959	-81.539	71.1641±11.3205	70.6535±5.4718	71.3178±7.3209	2173.1	-0.511	0.154	0.664	-0.007	0.002	0.009
Ross Sea	-	-	180.005±14.6123	181.453±6.72712	181.165±8.22176	8334.27	1.448	1.16	-0.288	0.008	0.006	-0.002
G01	-138.057	-75.0947	0.3258±0.0063	0.8125±0.0256	0.8211±0.0215	34.254	0.487	0.495	0.009	1.494	1.52	0.011
G02	-137.038	-75.0244	0.0814±0.0012	0.1432±0.0062	0.1527±0.0063	1.619	0.062	0.071	0.01	0.759	0.876	0.066
G03	-136.588	-74.759	0.1253±0.0166	0.2606±0.0858	0.2619±0.0844	44.462	0.135	0.137	0.001	1.08	1.09	0.005
G04	-135.255	-74.6001	0.2431±0.0208	0.4434±0.0654	0.4793±0.0746	39.763	0.2	0.236	0.036	0.824	0.972	0.081
G05	-114.604	-73.9551	0.2234±0.0243	0.3842±0.1384	0.3935±0.1110	59.042	0.161	0.17	0.009	0.72	0.761	0.024
G06	-113.541	-74.0797	0.3894±0.0159	0.4249±0.0713	0.4327±0.0713	26.44	0.035	0.043	0.008	0.091	0.111	0.018
G07	-109.002	-75.2121	2.9139±0.0200	4.6886±0.0779	4.7075±0.0812	11.711	1.775	1.794	0.019	0.609	0.616	0.004
G08	-102.749	-75.1116	0.7820±0.0733	0.4789±0.3191	0.6491±0.1682	52.664	-0.303	-0.133	0.17	-0.388	-0.17	0.355
G09	-101.497	-74.1186	0.1497±0.0332	0.8897±0.1360	1.1160±0.2230	43.208	0.74	0.966	0.226	4.943	6.455	0.254
G10	-102.698	-73.8429	0.0660±0.0107	0.3698±0.0553	0.3324±0.1394	60.771	0.304	0.266	-0.037	4.603	4.036	-0.101
G27	-158.154	-77.1959	0.0414±0.0221	0.3354±0.1279	0.2513±0.1545	62.877	0.294	0.21	-0.084	7.101	5.07	-0.251
G28	-156.141	-77.095	0.3074±0.0495	0.4237±0.2415	0.3154±0.2035	28.931	0.116	0.008	-0.108	0.378	0.026	-0.256
G29	-155.058	-77.1197	0.0954±0.0176	0.1048±0.0588	0.0962±0.0386	9.701	0.009	0.001	-0.009	0.099	0.008	-0.082
G30	-154.322	-77.0718	0.0579±0.0056	0.0537±0.0399	0.0512±0.0223	12.835	-0.004	-0.007	-0.003	-0.073	-0.116	-0.047
G31	-148.943	-76.2444	0.5102±0.0187	0.7446±0.0709	0.8597±0.1755	69.158	0.234	0.35	0.115	0.459	0.685	0.155
G32	-142.235	-75.4586	0.9446±0.0412	1.5649±0.1103	1.7327±0.1096	21.311	0.62	0.788	0.168	0.657	0.834	0.107
G33	-140.846	-75.4979	0.2634±0.0083	0.3283±0.0256	0.3424±0.0200	27.543	0.065	0.079	0.014	0.246	0.3	0.043
G34	-139.774	-75.2589	0.9874±0.0136	1.7688±0.0548	1.7792±0.0480	65.226	0.781	0.792	0.01	0.791	0.802	0.006
G35	-153.307	-77.1889	0.0150±0.0104	0.0068±0.0148	0.0197±0.0249	18.304	-0.008	0.005	0.013	-0.547	0.313	1.897
G36	-152.219	-77.3373	0.1431±0.0204	0.2093±0.0282	0.2105±0.0335	28.51	0.066	0.067	0.001	0.463	0.471	0.006
Crosson	-111.092	-75.1665	31.6568±0.4160	30.8615±1.5230	30.0440±2.0055	163.307	-0.795	-1.613	-0.817	-0.025	-0.051	-0.026
Dotson	-113.605	-74.66	12.2553±0.5088	8.9806±2.6229	8.5634±3.6103	218.572	-3.275	-3.692	-0.417	-0.267	-0.301	-0.046
Getz	-124.481	-74.7648	73.8889±1.8281	71.9990±9.2475	71.5848±11.0307	883.912	-1.89	-2.304	-0.414	-0.026	-0.031	-0.006
I01	-137.086	-75.118	10.2210±0.0783	9.9943±0.3907	9.9593±0.3871	43.356	-0.227	-0.262	-0.035	-0.022	-0.026	-0.004
I02	-136.795	-74.9672	0.1697±0.0130	0.2094±0.0470	0.2125±0.0488	36.701	0.04	0.043	0.003	0.234	0.252	0.015
I03	-135.748	-74.7297	1.1097±0.0208	0.9930±0.2408	1.0005±0.2460	18.453	-0.117	-0.109	0.007	-0.105	-0.098	0.008
I04	-114.113	-74.0381	0.6948±0.0421	0.3474±0.2714	0.6816±0.4392	35.355	-0.347	-0.013	0.334	-0.5	-0.019	0.962
I05	-101.678	-73.9488	0.5573±0.0638	0.4627±0.1425	0.6380±0.4237	29.1	-0.095	0.081	0.175	-0.17	0.145	0.379
I22	-157.852	-77.5179	0.5132±0.3842	0.3955±0.3551	0.3607±0.3539	42.86	-0.118	-0.152	-0.035	-0.229	-0.297	-0.088
I23	-155.44	-77.1379	0.7480±0.0326	0.7280±0.1565	0.7245±0.1128	17.84	-0.02	-0.024	-0.003	-0.027	-0.031	-0.005
I24	-154.569	-77.1362	0.3492±0.0257	0.1977±0.1121	0.2236±0.0660	27.597	-0.152	-0.126	0.026	-0.434	-0.36	0.131
I25	-152.894	-77.3769	1.8936±0.2402	1.6353±0.3464	1.5632±0.3191	112.747	-0.258	-0.33	-0.072	-0.136	-0.174	-0.044
I26	-140.287	-75.4621	0.2115±0.0119	0.1862±0.0305	0.1846±0.0366	8.872	-0.025	-0.027	-0.002	-0.12	-0.127	-0.009
I27	-138.718	-75.1541	0.9507±0.0036	0.9824±0.0188	0.9619±0.0188	9.404	0.032	0.011	-0.021	0.033	0.012	-0.021
Land	-141.347	-75.6541	11.8657±0.1998	12.1812±0.8788	12.1201±0.5907	81.847	0.316	0.254	-0.061	0.027	0.021	-0.005
Nickerson	-145.543	-75.9863	8.1615±0.5352	6.9416±2.8625	7.3922±2.5743	363.876	-1.22	-0.769	0.451	-0.149	-0.094	0.065
Pine-island	-100.4	-74.941	133.5703±1.0079	135.0980±2.1186	134.9364±2.8862	400.497	1.528	1.366	-0.162	0.011	0.01	-0.001
Sulzberger	-147.468	-77.2442	10.8133±1.1011	15.2729±2.6448	14.1050±3.1383	904.894	4.46	3.292	-1.168	0.412	0.304	-0.076
Swinburne	-153.597	-77.234	0.6813±0.0966	0.4512±0.1919	0.5947±0.2239	75.074	-0.23	-0.087	0.143	-0.338	-0.127	0.318
Thwaites	-105.891	-75.2324	147.0396±0.6047	160.3918±1.7764	160.9769±1.6882	227.133	13.352	13.937	0.585	0.091	0.095	0.004
Withrow	-156.968	-77.2733	1.4942±0.1718	1.6936±0.4419	1.5077±0.4018	60.836	0.199	0.013	-0.186	0.133	0.009	-0.11
Amundsen Sea	-	-	457.511±2.63960	474.439±10.9276	473.340±12.9626	4480.56	16.928	15.829	-1.099	0.037	0.035	-0.002
G15	-68.4191	-69.9125	1.2819±0.0310	1.5519±0.1134	1.4958±0.1287	44.866	0.27	0.214	-0.056	0.211	0.167	-0.036
G16	-68.2852	-69.4791	0.5181±0.0267	0.4969±0.1475	0.5398±0.1555	100.114	-0.021	0.022	0.043	-0.041	0.042	0.086
G17	-67.7897	-69.3728	0.2160±0.0024	0.3028±0.0131	0.3165±0.0113	5.977	0.087	0.101	0.014	0.402	0.465	0.045
G18	-67.2196	-69.2898	0.1084±0.0038	0.1413±0.0410	0.2096±0.0273	10.295	0.033	0.101	0.068	0.304	0.934	0.483
G19	-66.9009	-68.2057	1.9097±0.0654	2.3189±0.6572	2.3103±0.8223	330.811	0.409	0.401	-0.009	0.214	0.21	-0.004
G20	-67.1717	-67.2418	0.1407±0.0529	0.2898±0.1274	0.3278±0.1574	170.411	0.149	0.187	0.038	1.06	1.33	0.131
G21	-61.6966	-64.8973	16.7021±0.4889	18.8328±5.3570	18.5273±5.6586	1564.2	2.131	1.825	-0.306	0.128	0.109	-0.016
G22	-66.957	-69.0341	-0.0109±0.0001	0.0070±0.0007	0.0046±0.0010	0.909	0.018	0.015	-0.002	-1.642	-1.422	-0.343
G01	-88.5832	-72.7023	1.4462±0.0692	1.4127±0.5071	1.4945±0.5744	58.686	-0.033	0.048	0.082	-0.023	0.033	0.058
G02	-85.4941	-73.3774	0.6988±0.0058	0.6049±0.0275	0.5740±0.0238	8.046	-0.094	-0.125	-0.031	-0.134	-0.179	-0.051
G03	-85.1689	-73.466	0.3563±0.0043	0.9403±0.0525	0.2432±0.0543	4.765	0.584	-0.113	-0.697	1.639	-0.317	-0.741
G04	-84.1823	-73.5548	2.6600±0.0126	6.7473±0.2547	5.1421±0.1958	45.159	4.087	2.482	-1.605	1.537	0.933	-0.238
G05	-83.3445	-73.6988	1.4003±0.0064	1.2700±0.0223	1.4512±0.0377	7.645	-0.13	0.051	0.181	-0.093	0.036	0.143
G06	-82.702	-73.7639	3.7580±0.0327	3.7198±0.1973	3.9536±0.2645	34.733	-0.038	0.196	0.234	-0.01	0.052	0.063
G07	-81.9238	-73.8195	0.0126±0.0000	-0.0453±0.0056	-0.0330±0.0072	2.784	-0.058	-0.046	0.012	-4.595	-3.619	-0.272
G08	-81.6865	-73.769	0.0000±0.0000	0.0000±0.0000	0.0000±0.0000	1.5	0	0	0	-NaN	-NaN	-NaN
G09	-81.3344	-73.7414	0.6712±0.0142	0.7900±0.0481	0.7749±0.0648	13.036	0.119	0.104	-0.015	0.177	0.154	-0.019
G10	-91.8147	-73.5172	1.4399±0.0684	1.4329±0.2376	1.4504±0.7373	127.894	-0.007	0.01	0.018	-0.005	0.007	0.012
G11	-80.2254	-73.0689	0.8131±0.0708	1.0782±0.2867	1.0270±0.3583	84.536	0.265	0.214	-0.051	0.326	0.263	-0.047
G111	-101.479	-73.6693	0.0584±0.0112	0.0282±0.0789	0.0045±0.1179	10.576	-0.03	-0.054	-0.024	-0.517	-0.923	-0.84
G112	-79.1133	-73.2473	0.5805±0.0100	0.5764±0.0924	0.6951±0.0631	44.807	-0.004	0.115	0.119	-0.007	0.197	0.206
G12	-102.924	-73.0796	0.2745±0.0456	0.9963±0.1829	0.6487±0.2580	130.728	0.722	0.374	-0.348	2.63	1.363	-0.349
G13	-85.8099	-73.182	0.0056±0.0013	0.0083±0.0053	0.0152±0.0036	2.283	0.003	0.01	0.007	0.482	1.714	0.831
George-VI	-69.0248	-72.1158	57.3567±1.0563	58.2698±2.7399	58.9089±3.1246	665.303	0.913	1.552	0.639	0.016	0.027	0.011
I06	-68.3267	-69.7068	1.1464±0.0007	1.1489±0.0081	1.1606±0.0083	4.752	0.003	0.014	0.012	0.002	0.012	0.01
I07	-67.9859	-69.3764	0.8357±0.0057	0.8805±0.0410	1.1107±0.0412	18.218	0.045	0.275	0.23	0.054	0.329	0.261
Jones	-66.9515	-67.481	0.0001±0.0002	0.0181±0.0038	0.0026±0.0048	9.052	0.018	0.002	-0.016	180	25	-0.856
Muller	-66.862	-67.2755	0.1429±0.0081	0.2073±0.0201	0.2160±0.0226	24.386	0.064	0.073	0.009	0.451	0.512	0.042
Stange	-77.045	-73.6401	23.5793±0.3815	23.8524±1.7306	23.3939±1.6680	251.445	0.273	-0.185	-0.458	0.012	-0.008	-0.019
Wordie	-67.1004	-69.1745	9.1714±0.0350	18.1239±0.3198	18.5929±0.3132	116.189	8.952	9.421	0.469	0.976	1.027	0.026
Abbot	-96.1501	-73.1411	38.8402±1.6047	35.9113±7.5661	35.1208±11.5456	754.556	-2.929	-3.719	-0.791	-0.075	-0.096	-0.022
Cosgrove	-100.128	-73.5605	5.7893±0.5122	5.0391±1.2059	4.6910±2.8761	260.257	-0.75	-1.098	-0.348	-0.13	-0.19	-0.069
Ferrigno	-83.6619	-73.6415	7.4254±0.0536	7.4765±0.1863	7.6187±0.2894	32.077	0.051	0.193	0.142	0.007	0.026	0.019
I01	-85.6223	-73.2753	0.5280±0.0438	0.4762±0.1272	0.4985±0.1304	21.919	-0.052	-0.03	0.022	-0.098	-0.056	0.047
I02	-85.407	-73.451	2.3373±0.0253	2.3681±0.1767	2.2940±0.2820	13.757	0.031	-0.043	-0.074	0.013	-0.019	-0.031
I03	-85.0712	-73.5104	1.2696±0.0082	1.5729±0.0435	1.4325±0.0658	8.817	0.303	0.163	-0.14	0.239	0.128	-0.089
I04	-83.1687	-73.7298	0.6964±0.0062	0.6851±0.0143	0.6861±0.0207	8.915	-0.011	-0.01	0.001	-0.016	-0.015	0.001
I05	-82.1177	-73.8689	3.4667±0.0235	3.5542±0.0826	3.5405±0.0977	15.289	0.087	0.074	-0.014	0.025	0.021	-0.004
I06	-81.7146	-73.8063	0.8355±0.0196	0.7843±0.0296	0.7841±0.0348	13.383	-0.051	-0.051	0	-0.061	-0.062	0
I07	-81.5395	-73.776	0.4676±0.0090	1.0411±0.0679	1.0391±0.0720	11.543	0.574	0.572	-0.002	1.226	1.222	-0.002
I08	-81.1026	-73.6827	0.3437±0.0037	0.3910±0.0080	0.3859±0.0080	7.96	0.047	0.042	-0.005	0.138	0.123	-0.013
I09	-80.363	-73.383	0.5760±0.0198	0.5009±0.0736	0.5042±0.0928	26.9	-0.075	-0.072	0.003	-0.13	-0.125	0.007
I10	-79.5816	-73.1021	0.2536±0.0039	0.2905±0.0282	0.2748±0.0334	7.783	0.037	0.021	-0.016	0.146	0.084	-0.054
I106	-101.678	-73.698	0.3585±0.0099	0.3099±0.0339	0.2918±0.0870	8.959	-0.049	-0.067	-0.018	-0.136	-0.186	-0.058
Venable	-87.658	-73.1825	14.8187±0.3388	13.8778±1.0142	13.9115±1.3330	208.353	-0.941	-0.907	0.034	-0.063	-0.061	0.002
Bellingshausen Sea	-	-	205.280±2.11845	220.281±10.0088	217.632±13.7906	5294.57	15.001	12.352	-2.649	0.073	0.06	-0.012
G10	-57.8211	-63.7521	1.7734±0.1788	2.2183±0.7231	2.0896±0.4925	478.524	0.445	0.316	-0.129	0.251	0.178	-0.058
G11	-59.8719	-64.4061	0.0000±0.0000	0.0047±0.0000	0.0035±0.0000	4.168	0.005	0.004	-0.001	Inf	Inf	-0.255
G12	-60.1736	-64.5142	0.0408±0.0013	0.0481±0.0044	0.0499±0.0028	26.887	0.007	0.009	0.002	0.179	0.223	0.037
G13	-60.4957	-64.668	1.5431±0.0086	1.6346±0.0746	1.5884±0.0847	48.713	0.092	0.045	-0.046	0.059	0.029	-0.028
G14	-60.9209	-64.9189	-0.2685±0.0035	-0.2515±0.0289	-0.2050±0.0290	38.464	0.017	0.064	0.047	-0.063	-0.236	-0.185
G16	-62.0009	-65.2563	0.0433±0.0056	1.2369±0.0491	1.3000±0.0267	56.877	1.194	1.257	0.063	27.566	29.023	0.051
G17	-62.111	-65.4245	0.0000±0.0000	0.0003±0.0000	0.0000±0.0000	2.839	0	0	0	Inf	-NaN	-1
G18	-62.005	-65.4839	0.0425±0.0003	0.0743±0.0018	0.0993±0.0010	9.241	0.032	0.057	0.025	0.748	1.336	0.336
G19	-61.1824	-65.7546	0.0459±0.0044	0.0845±0.0249	0.0795±0.0202	36.996	0.039	0.034	-0.005	0.841	0.732	-0.059
G20	-60.0338	-73.1316	0.1562±0.0163	0.1737±0.0098	0.1931±0.0776	60.245	0.017	0.037	0.019	0.112	0.236	0.112
G21	-60.8145	-73.6096	0.0702±0.0025	0.0650±0.0065	0.0926±0.0082	6.841	-0.005	0.022	0.028	-0.074	0.319	0.425
G22	-60.8562	-73.822	0.1906±0.0106	0.2620±0.0446	0.3281±0.0496	33.256	0.071	0.138	0.066	0.375	0.721	0.252
G23	-60.7226	-74.3206	0.0075±0.0039	0.0228±0.0540	0.0152±0.0265	21.699	0.015	0.008	-0.008	2.04	1.027	-0.333
G24	-61.0994	-74.4986	0.0708±0.0081	0.1111±0.0684	0.0922±0.0647	22.909	0.04	0.021	-0.019	0.569	0.302	-0.17
G25	-61.1308	-65.0622	0.0000±0.0000	0.0308±0.0000	0.0316±0.0000	5.472	0.031	0.032	0.001	Inf	Inf	0.026
I15	-61.3052	-65.0185	0.0119±0.0003	0.0644±0.0012	0.0845±0.0016	11.746	0.053	0.073	0.02	4.412	6.101	0.312
G01	-35.9478	-78.2176	0.0293±0.0427	-0.0234±0.0201	-0.0377±0.0249	5.899	-0.053	-0.067	-0.014	-1.799	-2.287	0.611
G02	-35.3822	-77.9485	0.2776±0.1957	0.4313±0.1170	0.4182±0.1494	38.393	0.154	0.141	-0.013	0.554	0.506	-0.03
G03	-34.2149	-77.4856	0.8394±0.1961	1.3562±0.2487	1.2186±0.2618	59.464	0.517	0.379	-0.138	0.616	0.452	-0.101
G04	-30.0556	-76.6581	4.9323±0.2449	7.3362±1.3420	6.8277±1.0722	202.243	2.404	1.895	-0.509	0.487	0.384	-0.069
G05	-27.2651	-76.1805	0.5628±0.0923	0.6416±0.1656	0.6367±0.1578	28.483	0.079	0.074	-0.005	0.14	0.131	-0.008
G06	-26.6196	-76.0758	0.1493±0.0000	0.1538±0.0113	0.1765±0.0213	6.065	0.005	0.027	0.023	0.03	0.182	0.148
G07	-11.9929	-71.3802	0.2698±0.1285	0.5874±0.3294	0.9609±0.4422	87.485	0.318	0.691	0.373	1.177	2.562	0.636
G08	-10.2491	-70.9421	0.0352±0.0260	0.2044±0.1388	0.0599±0.1989	20.454	0.169	0.025	-0.145	4.807	0.702	-0.707
I06	-59.7672	-64.4344	0.0392±0.0000	0.0466±0.0000	0.0385±0.0000	8.846	0.007	-0.001	-0.008	0.189	-0.018	-0.174
I07	-59.9827	-64.3725	1.6156±0.0060	0.9364±0.0425	0.8697±0.0209	23.349	-0.679	-0.746	-0.067	-0.42	-0.462	-0.071
I08	-60.3448	-64.5648	0.2176±0.0000	0.5568±0.0000	0.5369±0.0000	14.057	0.339	0.319	-0.02	1.559	1.467	-0.036
I09	-60.9426	-73.6948	0.0761±0.0112	0.0850±0.0429	0.1067±0.0391	21.415	0.009	0.031	0.022	0.117	0.402	0.255
I10	-61.0105	-74.4052	0.0337±0.0042	0.0103±0.0145	0.0282±0.0076	6.513	-0.023	-0.005	0.018	-0.694	-0.163	1.738
LarsB	-61.848	-65.3604	9.2267±0.1443	11.1254±0.9282	10.9815±0.7462	309.661	1.899	1.755	-0.144	0.206	0.19	-0.013
LarsC	-63.7134	-67.2127	17.7550±1.1284	19.1805±5.3426	20.4952±5.5069	1248.69	1.426	2.74	1.315	0.08	0.154	0.069
LarsD	-62.4113	-70.1989	11.3332±1.1630	12.8970±4.3892	12.8427±4.2232	1365.36	1.564	1.509	-0.054	0.138	0.133	-0.004
LarsE	-61.2803	-73.3245	1.8754±0.2815	1.2815±1.0048	1.5944±0.9869	204.665	-0.594	-0.281	0.313	-0.317	-0.15	0.244
LarsF	-61.412	-74.0804	1.4813±0.1217	1.6090±0.4482	1.5527±0.3460	145.047	0.128	0.071	-0.056	0.086	0.048	-0.035
LarsG	-61.8834	-74.5735	0.6583±0.0543	0.5720±0.1565	0.6236±0.2248	68.106	-0.086	-0.035	0.052	-0.131	-0.053	0.09
Atka	-6.759	-70.8	1.0080±0.2491	0.9367±0.3546	0.8593±0.6047	73.632	-0.071	-0.149	-0.077	-0.071	-0.148	-0.083
Brunt	-20.8615	-75.4573	31.2653±1.6640	35.1745±1.2362	34.2350±1.3020	422.312	3.909	2.97	-0.939	0.125	0.095	-0.027
Ekstrom	-8.5179	-71.3338	5.2270±1.1544	5.3578±1.8406	3.8095±2.9935	308.146	0.131	-1.418	-1.548	0.025	-0.271	-0.289
Filchner	-46.3046	-81.7132	112.4915±15.7837	117.0234±8.0873	116.1613±7.1910	1418.13	4.532	3.67	-0.862	0.04	0.033	-0.007
Fimbul	-0.4408	-71.3696	23.5144±2.1481	22.4001±2.0724	22.4573±1.6638	384.839	-1.114	-1.057	0.057	-0.047	-0.045	0.003
I01	-35.7091	-78.1593	0.3794±0.0602	0.4227±0.0222	0.4119±0.0280	15.764	0.043	0.032	-0.011	0.114	0.086	-0.026
I02	-34.643	-77.8118	0.2646±0.0889	0.2755±0.0539	0.2811±0.0578	33.959	0.011	0.016	0.006	0.041	0.062	0.02
I03	-33.3482	-77.2847	0.9038±0.0139	1.2187±0.0253	1.2072±0.0197	8.369	0.315	0.303	-0.012	0.348	0.336	-0.009
I04	-27.7629	-76.2466	0.4379±0.0374	0.4428±0.0185	0.4303±0.0176	7.524	0.005	-0.008	-0.012	0.011	-0.017	-0.028
I05	-26.7126	-76.1289	0.6582±0.0000	0.5954±0.0205	0.5917±0.0213	9.149	-0.063	-0.067	-0.004	-0.095	-0.101	-0.006
Jelbart	-4.4846	-71.256	13.6583±1.7447	11.9973±1.7042	11.5926±2.5468	299.663	-1.661	-2.066	-0.405	-0.122	-0.151	-0.034
Quar	-10.8269	-71.3081	1.2186±0.4619	1.8080±2.8353	1.1735±1.7694	165.034	0.589	-0.045	-0.635	0.484	-0.037	-0.351
Risser	-14.2276	-73.2013	23.0707±5.5512	22.7206±3.7651	23.1457±3.8890	794.026	-0.35	0.075	0.425	-0.015	0.003	0.019
Ronne	-67.1912	-80.7999	164.2904±30.5311	166.8331±31.0399	164.3021±32.4545	3454.19	2.543	0.012	-2.531	0.015	0	-0.015
Weddell Sea	-	-	433.524±35.0297	451.975±32.5400	446.432±33.9263	12123.8	18.451	12.908	-5.543	0.043	0.03	-0.012
G01	7.6443	-70.1804	0.0293±0.0714	0.0075±0.1360	0.0434±0.2491	17.992	-0.022	0.014	0.036	-0.744	0.481	4.787
G02	9.2173	-70.0801	0.0114±0.0258	0.0326±0.1641	0.0160±0.0031	12.365	0.021	0.005	-0.017	1.86	0.404	-0.509
G03	12.666	-70.0657	0.0242±0.0787	0.0579±0.1166	0.0798±0.1224	25.56	0.034	0.056	0.022	1.393	2.298	0.378
G04	33.3762	-68.7738	1.3385±0.2599	2.5184±1.4409	1.5138±0.7550	121.633	1.18	0.175	-1.005	0.882	0.131	-0.399
G05	37.7097	-69.7397	0.0592±0.0199	0.1132±0.0609	0.1115±0.0436	70.579	0.054	0.052	-0.002	0.912	0.883	-0.015
G06	39.1075	-69.874	0.3077±0.0837	0.3524±0.2315	0.3113±0.1525	77.351	0.045	0.004	-0.041	0.145	0.012	-0.117
G07	39.7352	-69.4991	0.2624±0.0961	0.2895±0.1369	0.2757±0.1004	150.839	0.027	0.013	-0.014	0.103	0.051	-0.048
G08	40.773	-68.6982	1.4334±0.0997	1.4717±0.1650	1.5057±0.1703	68.81	0.038	0.072	0.034	0.027	0.05	0.023
G09	41.4279	-68.5086	0.0392±0.0258	0.0515±0.0399	0.0547±0.0255	8.798	0.012	0.015	0.003	0.314	0.395	0.062
G10	41.8764	-68.4289	0.0610±0.0360	0.0536±1.2551	0.0738±0.0384	19.201	-0.007	0.013	0.02	-0.121	0.21	0.377
G11	42.2355	-68.3881	0.0098±0.0056	0.0116±0.0105	0.0150±0.0046	4.009	0.002	0.005	0.003	0.184	0.531	0.293
G12	42.5972	-68.2321	0.4375±0.0509	0.4358±0.1065	0.4232±0.0601	35.546	-0.002	-0.014	-0.013	-0.004	-0.033	-0.029
G13	43.1102	-68.0804	0.0026±0.0012	0.0038±0.0021	0.0046±0.0015	22.799	0.001	0.002	0.001	0.462	0.769	0.211
G14	43.6615	-68.0548	0.1845±0.0029	0.2542±0.0068	0.2464±0.0058	17.029	0.07	0.062	-0.008	0.378	0.336	-0.031
G15	44.2725	-67.9781	0.2054±0.0277	0.3081±0.0782	0.2745±0.0458	41.578	0.103	0.069	-0.034	0.5	0.336	-0.109
G16	44.8199	-67.7794	0.2794±0.0750	0.4033±0.3083	0.2951±0.2067	27.036	0.124	0.016	-0.108	0.443	0.056	-0.268
G17	45.3919	-67.726	0.0760±0.0226	0.2853±0.0843	0.1550±0.0609	24.626	0.209	0.079	-0.13	2.754	1.039	-0.457
G18	45.9367	-67.6904	0.1478±0.0114	0.1398±0.0481	0.1275±0.0390	38.262	-0.008	-0.02	-0.012	-0.054	-0.137	-0.088
G19	46.6578	-67.4025	0.7614±0.1635	0.3879±0.4658	0.2879±0.5066	108.013	-0.373	-0.473	-0.1	-0.491	-0.622	-0.258
G20	47.9004	-67.5757	0.0066±0.0017	0.0182±0.0028	0.0169±0.0015	4.73	0.012	0.01	-0.001	1.758	1.561	-0.071
G21	49.0477	-67.3653	0.0691±0.1155	0.1463±0.1995	0.1224±0.1899	55.516	0.077	0.053	-0.024	1.117	0.771	-0.163
G22	48.8505	-66.9882	1.3222±0.3190	1.0241±1.0616	1.0134±1.1772	104.306	-0.298	-0.309	-0.011	-0.225	-0.234	-0.01
G23	49.7075	-67.0513	0.1895±0.0600	0.1831±0.0936	0.1876±0.1135	28.612	-0.006	-0.002	0.005	-0.034	-0.01	0.025
G24	50.4955	-67.1548	0.4203±0.1394	0.4446±0.1680	0.4812±0.2523	67.101	0.024	0.061	0.037	0.058	0.145	0.082
G25	52.5075	-66.2869	7.5878±1.1563	8.8272±2.4926	8.7798±2.2283	402.249	1.239	1.192	-0.047	0.163	0.157	-0.005
G26	56.0819	-66.2862	0.0986±0.0162	0.1433±0.0186	0.1974±0.0211	11.945	0.045	0.099	0.054	0.453	1.002	0.378
G27	56.2616	-66.3793	0.0545±0.0260	0.0479±0.0310	0.0532±0.0223	9.789	-0.007	-0.001	0.005	-0.121	-0.024	0.111
G28	57.0086	-66.5923	0.7113±0.0820	1.0359±0.1582	0.7607±0.0996	92.832	0.325	0.049	-0.275	0.456	0.069	-0.266
G29	57.5516	-67.0563	0.5577±0.0623	0.5078±0.0503	0.4664±0.0436	72.939	-0.05	-0.091	-0.041	-0.089	-0.164	-0.082
G30	58.6473	-67.1876	0.0481±0.0187	0.0509±0.0181	0.0410±0.0148	74.699	0.003	-0.007	-0.01	0.058	-0.148	-0.194
G31	58.9602	-67.3951	0.0575±0.0168	0.0389±0.0213	0.0277±0.0159	16.388	-0.019	-0.03	-0.011	-0.323	-0.518	-0.288
G32	59.8374	-67.4045	0.0573±0.0144	0.0413±0.0153	0.0382±0.0127	34.104	-0.016	-0.019	-0.003	-0.279	-0.333	-0.075
G33	60.1987	-67.392	0.0468±0.0034	0.0475±0.0025	0.0468±0.0023	4.641	0.001	0	-0.001	0.015	0	-0.015
G34	60.7473	-67.4412	0.0020±0.0018	0.0012±0.0012	0.0019±0.0015	10.255	-0.001	0	0.001	-0.4	-0.05	0.583
G35	60.998	-67.4876	0.0083±0.0088	-0.0008±0.0070	0.0000±0.0060	19.776	-0.009	-0.008	0.001	-1.096	-1	-1
G36	61.8105	-67.5611	0.3811±0.0619	0.4398±0.0490	0.4226±0.0459	45.78	0.059	0.042	-0.017	0.154	0.109	-0.039
G37	66.2991	-67.7938	4.1809±0.9109	4.6837±0.9906	4.9126±1.3265	451.161	0.503	0.732	0.229	0.12	0.175	0.049
G38	73.9271	-69.7312	0.0099±0.0039	0.0065±0.0044	0.0058±0.0033	7.1	-0.003	-0.004	-0.001	-0.343	-0.414	-0.108
Amery	69.0435	-70.5665	78.0135±10.4351	75.5891±9.6608	74.6930±7.6954	1862.86	-2.424	-3.32	-0.896	-0.031	-0.043	-0.012
Baudouin	28.6053	-70.5185	29.6111±2.4457	27.2194±3.1907	26.8967±2.4914	571.917	-2.392	-2.714	-0.323	-0.081	-0.092	-0.012
Borchgrevink	20.0097	-70.65	10.9989±1.1412	9.5108±2.0491	9.3469±2.0794	281.759	-1.488	-1.652	-0.164	-0.135	-0.15	-0.017
Edward	56.3644	-66.6952	1.4378±0.4126	1.5197±0.5062	0.9473±0.4067	102.096	0.082	-0.491	-0.572	0.057	-0.341	-0.377
Fimbul	5.3035	-70.6817	8.4604±1.7768	6.8430±1.2915	6.9142±1.7119	256.01	-1.617	-1.546	0.071	-0.191	-0.183	0.01
I01	17.6675	-70.3912	6.3584±1.2266	4.4596±2.1987	6.1620±2.1996	207.109	-1.899	-0.196	1.702	-0.299	-0.031	0.382
I02	22.7306	-70.5678	5.7359±1.1113	6.1549±1.6496	5.5004±2.2198	213.634	0.419	-0.235	-0.655	0.073	-0.041	-0.106
I03	39.5543	-69.6835	0.3129±0.0079	0.2814±0.0116	0.2765±0.0089	10.77	-0.032	-0.036	-0.005	-0.101	-0.116	-0.017
I04	39.743	-69.64	0.2310±0.0036	0.2855±0.0050	0.2746±0.0039	7.987	0.054	0.044	-0.011	0.236	0.189	-0.038
I05	39.9761	-68.8357	0.2222±0.0050	0.2468±0.0108	0.2361±0.0081	12.931	0.025	0.014	-0.011	0.111	0.063	-0.043
I06	41.3372	-68.5478	0.4772±0.0104	0.4995±0.0204	0.5026±0.0160	8.866	0.022	0.025	0.003	0.047	0.053	0.006
I07	41.6247	-68.4807	0.3451±0.0296	0.3232±0.0348	0.3329±0.0165	9.633	-0.022	-0.012	0.01	-0.063	-0.035	0.03
I08	42.1631	-68.4163	0.6815±0.0134	0.7793±0.0265	0.7856±0.0234	10.388	0.098	0.104	0.006	0.144	0.153	0.008
I09	42.427	-68.3622	1.9701±0.0522	2.0497±0.0847	2.0298±0.0609	17.69	0.08	0.06	-0.02	0.04	0.03	-0.01
I10	42.9243	-68.1192	0.1939±0.0006	0.2218±0.0010	0.2233±0.0008	7.432	0.028	0.029	0.001	0.144	0.152	0.007
I11	43.3868	-68.0675	0.2627±0.0015	0.2666±0.0026	0.2719±0.0021	8.978	0.004	0.009	0.005	0.015	0.035	0.02
I12	43.9019	-68.0359	0.1605±0.0031	0.1818±0.0062	0.1818±0.0061	8.45	0.021	0.021	0	0.133	0.133	0
I13	44.624	-67.9447	0.6655±0.0598	0.7264±0.2628	0.6965±0.1594	29.25	0.061	0.031	-0.03	0.092	0.047	-0.041
I14	45.1279	-67.7418	0.0353±0.0117	0.0497±0.0306	0.0426±0.0263	6.537	0.014	0.007	-0.007	0.408	0.207	-0.143
I15	45.664	-67.7703	0.3799±0.0095	0.4709±0.0249	0.4121±0.0201	6.58	0.091	0.032	-0.059	0.24	0.085	-0.125
I16	46.3554	-67.7093	2.0314±0.0435	2.1147±0.2013	2.1090±0.1641	31.551	0.083	0.078	-0.006	0.041	0.038	-0.003
I18	55.8723	-66.2025	1.3488±0.0720	1.2738±0.0779	1.3919±0.0899	22.071	-0.075	0.043	0.118	-0.056	0.032	0.093
I19	56.1453	-66.3629	0.1931±0.0992	0.1815±0.1395	0.2335±0.1221	30.461	-0.012	0.04	0.052	-0.06	0.209	0.287
I20	56.3824	-66.4323	0.1743±0.0632	0.1549±0.0841	0.1129±0.0581	13.101	-0.019	-0.061	-0.042	-0.111	-0.352	-0.271
I21	57.1748	-66.6462	0.0491±0.0217	0.0563±0.0311	0.0416±0.0214	13.613	0.007	-0.008	-0.015	0.147	-0.153	-0.261
I22	58.7358	-67.2917	0.3015±0.1019	0.3817±0.1371	0.2569±0.1282	28.773	0.08	-0.045	-0.125	0.266	-0.148	-0.327
I23	59.4034	-67.517	3.4842±0.2553	3.9526±0.3657	3.5951±0.2823	71.376	0.468	0.111	-0.358	0.134	0.032	-0.09
I24	60.119	-67.4071	0.0456±0.0080	0.0566±0.0072	0.0580±0.0063	4.532	0.011	0.012	0.001	0.241	0.272	0.025
I25	60.4748	-67.4246	0.4989±0.0267	0.4273±0.0176	0.4148±0.0171	23.214	-0.072	-0.084	-0.013	-0.144	-0.169	-0.029
I26	60.8422	-67.4611	0.1250±0.0014	0.0909±0.0017	0.0866±0.0010	6.289	-0.034	-0.038	-0.004	-0.273	-0.307	-0.047
I27	61.1887	-67.5358	0.3915±0.0410	0.4237±0.0493	0.3881±0.0353	31.963	0.032	-0.003	-0.036	0.082	-0.009	-0.084
I28	62.3375	-67.6283	0.2431±0.0204	0.2552±0.0205	0.2513±0.0147	16.818	0.012	0.008	-0.004	0.05	0.034	-0.015
I37	50.6059	-67.0214	0.6432±0.0397	0.6219±0.0558	0.6395±0.0881	10.222	-0.021	-0.004	0.018	-0.033	-0.006	0.028
Lazar	14.4295	-70.2788	4.2583±0.8613	3.8465±0.9825	3.9734±0.8837	180.605	-0.412	-0.285	0.127	-0.097	-0.067	0.033
Nivl	11.428	-70.4455	4.4102±1.3993	3.8025±1.5299	3.0362±1.5369	274.463	-0.608	-1.374	-0.766	-0.138	-0.312	-0.202
Porter	49.2805	-67.0034	0.3465±0.0690	0.2158±0.1298	0.1510±0.1497	26.392	-0.131	-0.196	-0.065	-0.377	-0.564	-0.3
Prince-halard	35.5198	-69.4395	9.6903±0.7156	11.5679±6.6361	8.6314±2.8655	337.37	1.878	-1.059	-2.936	0.194	-0.109	-0.254
Rayner	47.3952	-67.5342	0.6127±0.1652	0.4381±0.2149	0.4149±0.1545	91.872	-0.175	-0.198	-0.023	-0.285	-0.323	-0.053
Robert	58.1035	-67.1892	1.3399±0.1873	1.6279±0.3569	1.1785±0.2105	47.856	0.288	-0.161	-0.449	0.215	-0.12	-0.276
Shirase	38.4763	-70.0139	15.7711±0.1913	15.5609±0.9026	16.3662±0.6843	92.358	-0.21	0.595	0.805	-0.013	0.038	0.052
Thyer	48.1988	-67.7054	5.8306±0.3513	6.3168±0.5329	6.3868±0.4751	187.112	0.486	0.556	0.07	0.083	0.095	0.011
Vigrid	8.5673	-70.3638	3.5009±0.7927	2.5192±1.2919	2.1184±3.2847	134.463	-0.982	-1.382	-0.401	-0.28	-0.395	-0.159
Wilma	56.3526	-67.0526	5.2811±0.5629	5.0147±0.8971	3.6093±0.5859	154.896	-0.266	-1.672	-1.405	-0.05	-0.317	-0.28
Wyers	49.8279	-67.226	0.0965±0.0432	0.1091±0.0703	0.1145±0.0914	46.615	0.013	0.018	0.005	0.131	0.187	0.049
Zubchatyy	49.1559	-67.1849	0.4034±0.1364	0.3693±0.3348	0.3268±0.4406	53.414	-0.034	-0.077	-0.043	-0.085	-0.19	-0.115
West Indian Ocean	-	-	229.105±11.3676	223.924±13.4652	216.004±10.7489	7978.22	-5.181	-13.101	-7.92	-0.023	-0.057	-0.035
G01	89.4112	-66.8193	3.6871±0.1910	4.8872±0.2543	4.7040±0.1729	68.972	1.2	1.017	-0.183	0.325	0.276	-0.037
G02	90.4633	-66.7466	0.0928±0.0039	0.0874±0.0198	0.1565±0.0050	2.133	-0.005	0.064	0.069	-0.058	0.686	0.791
G03	91.5733	-66.5745	5.8794±0.1505	6.6247±0.2416	6.7709±0.1764	94.442	0.745	0.891	0.146	0.127	0.152	0.022
G04	93.1194	-66.6009	5.0031±0.2132	6.8957±0.2324	7.2139±0.1483	56.69	1.893	2.211	0.318	0.378	0.442	0.046
G05	94.531	-66.5775	0.6687±0.1237	0.6885±0.4108	0.8338±0.1888	39.897	0.02	0.165	0.145	0.03	0.247	0.211
G06	102.721	-65.8829	0.0783±0.0523	0.1412±0.0807	0.1305±0.0392	20.509	0.063	0.052	-0.011	0.803	0.667	-0.076
G07	104.106	-66.0246	0.4551±0.0613	0.6281±0.0735	0.7242±0.0388	21.251	0.173	0.269	0.096	0.38	0.591	0.153
G08	105.342	-66.2392	4.0526±0.3862	5.5268±1.2611	6.6855±0.4520	99.481	1.474	2.633	1.159	0.364	0.65	0.21
G10	106.566	-66.4248	0.9812±0.0698	0.7819±0.3411	1.2206±0.1272	15.587	-0.199	0.239	0.439	-0.203	0.244	0.561
G11	107.412	-66.5326	1.3078±0.1442	1.3119±0.2898	1.7034±0.2138	61.295	0.004	0.396	0.391	0.003	0.302	0.298
G12	108.206	-66.6774	0.0062±0.0381	0.0336±0.0554	0.0339±0.0298	17.244	0.027	0.028	0	4.419	4.468	0.009
G13	108.705	-66.8971	11.6948±0.3852	15.7894±0.5692	15.6370±0.5026	37.55	4.095	3.942	-0.152	0.35	0.337	-0.01
G138	138.869	-66.563	1.5984±0.1048	4.2035±0.0977	3.8502±0.1403	60.086	2.605	2.252	-0.353	1.63	1.409	-0.084
G14	109.18	-66.8887	0.1875±0.0221	0.2508±0.0137	0.2513±0.0109	20.088	0.063	0.064	0	0.338	0.34	0.002
G140	140.218	-66.728	0.0514±0.0028	0.1774±0.0028	0.1635±0.0028	12.196	0.126	0.112	-0.014	2.451	2.181	-0.078
G141	140.764	-66.748	0.4212±0.0155	0.9126±0.0378	0.8008±0.0118	35.164	0.491	0.38	-0.112	1.167	0.901	-0.123
G142	142.653	-66.9117	0.3272±0.0567	1.1191±0.0364	1.0595±0.0379	164.761	0.792	0.732	-0.06	2.42	2.238	-0.053
G143	144.488	-67.0724	0.0607±0.0183	0.0708±0.0435	0.0955±0.0441	39.926	0.01	0.035	0.025	0.166	0.573	0.349
G144	145.386	-67.5166	0.0069±0.0046	0.1724±0.0370	0.1362±0.0124	9.472	0.166	0.129	-0.036	23.986	18.739	-0.21
G145	146.057	-67.6099	0.0110±0.0280	0.3115±0.0481	0.2827±0.0359	29.635	0.301	0.272	-0.029	27.318	24.7	-0.092
G146	146.504	-67.7817	0.0020±0.0029	0.0688±0.0066	0.0636±0.0064	17.533	0.067	0.062	-0.005	33.4	30.8	-0.076
G147	146.769	-67.9391	0.0044±0.0141	0.0096±0.0074	0.0086±0.0069	11.04	0.005	0.004	-0.001	1.182	0.955	-0.104
G148	149.084	-68.4279	0.0436±0.0172	0.2022±0.0100	0.2243±0.0091	49.417	0.159	0.181	0.022	3.638	4.144	0.109
G15	109.506	-66.837	0.0132±0.0000	0.0282±0.0000	0.0413±0.0000	3.023	0.015	0.028	0.013	1.136	2.129	0.465
G16	111.877	-66.0615	4.6783±0.6000	6.8295±1.5056	7.1697±0.9791	258.796	2.151	2.491	0.34	0.46	0.533	0.05
G17	114.269	-66.1678	0.4395±0.0338	0.4966±0.0368	0.5187±0.0364	7.755	0.057	0.079	0.022	0.13	0.18	0.045
G18	114.384	-66.2123	0.1089±0.0000	0.1292±0.0000	0.1290±0.0000	1.481	0.02	0.02	0	0.186	0.185	-0.002
G19	114.418	-66.2723	0.2324±0.0032	0.2826±0.0025	0.2492±0.0024	3.6	0.05	0.017	-0.033	0.216	0.072	-0.118
G20	114.486	-66.4502	0.4637±0.0000	0.3740±0.0000	0.3802±0.0000	1.804	-0.09	-0.083	0.006	-0.193	-0.18	0.017
G21	115.132	-66.5261	1.2926±0.1768	2.4197±0.2213	2.3261±0.1762	64.457	1.127	1.034	-0.094	0.872	0.8	-0.039
G22	120.878	-66.84	0.2338±0.1141	0.6835±0.1809	0.4457±0.1641	41.731	0.45	0.212	-0.238	1.923	0.906	-0.348
G23	122.856	-66.7801	0.8298±0.1143	1.0696±0.1075	0.9778±0.1094	28.753	0.24	0.148	-0.092	0.289	0.178	-0.086
G24	123.654	-66.692	1.5602±0.1703	2.8786±0.1724	2.8076±0.1886	40.993	1.318	1.247	-0.071	0.845	0.8	-0.025
G25	125.394	-66.4937	2.1000±0.0878	2.4565±0.2326	2.2954±0.1387	78.8	0.357	0.195	-0.161	0.17	0.093	-0.066
G26	126.456	-66.3597	0.2031±0.0269	0.2248±0.0995	0.2308±0.0402	7.201	0.022	0.028	0.006	0.107	0.136	0.027
G27	126.836	-66.4503	0.1050±0.0297	0.1904±0.0651	0.1624±0.0342	6.139	0.085	0.057	-0.028	0.813	0.547	-0.147
G28	127.96	-67.0296	1.3959±0.0574	1.9218±0.0717	1.6755±0.0416	11.607	0.526	0.28	-0.246	0.377	0.2	-0.128
G29	128.22	-67.0458	0.1201±0.0035	0.1004±0.0027	0.0947±0.0018	1.538	-0.02	-0.025	-0.006	-0.164	-0.211	-0.057
G30	128.746	-67.0371	0.1386±0.0227	0.1274±0.0371	0.1753±0.0195	4.065	-0.011	0.037	0.048	-0.081	0.265	0.376
G31	129.462	-66.8329	0.9437±0.0503	1.1244±0.0567	1.1533±0.0399	10.978	0.181	0.21	0.029	0.191	0.222	0.026
G32	129.701	-66.5087	2.0021±0.2086	2.0776±0.1964	2.1747±0.1523	50.21	0.076	0.173	0.097	0.038	0.086	0.047
G33	132.394	-66.1855	11.2509±1.3643	15.2459±1.6686	16.2943±1.0376	189.343	3.995	5.043	1.048	0.355	0.448	0.069
G34	135.44	-66.1209	-0.0015±0.0256	0.0305±0.0248	0.0596±0.0233	10.323	0.032	0.061	0.029	-21.333	-40.733	0.954
G35	136.28	-66.3209	1.0017±0.0794	2.6796±0.1116	2.7014±0.0778	39.578	1.678	1.7	0.022	1.675	1.697	0.008
G36	137.108	-66.3571	0.2784±0.0574	1.8615±0.2046	1.7995±0.0620	55.79	1.583	1.521	-0.062	5.686	5.464	-0.033
G37	137.976	-66.4692	0.0975±0.1243	0.7868±0.3055	0.7261±0.2126	16.28	0.689	0.629	-0.061	7.07	6.447	-0.077
G38	74.1201	-69.7278	0.0052±0.0100	0.0094±0.0122	0.0077±0.0075	12.211	0.004	0.002	-0.002	0.808	0.481	-0.181
G39	139.748	-66.6537	0.0090±0.0141	0.0889±0.0174	0.0919±0.0240	19.675	0.08	0.083	0.003	8.878	9.211	0.034
G40	76.06	-69.4863	0.1524±0.0214	0.1285±0.0348	0.1448±0.0315	28.675	-0.024	-0.008	0.016	-0.157	-0.05	0.127
G41	76.5728	-69.3705	0.0129±0.0073	0.0204±0.0102	0.0265±0.0102	9.191	0.008	0.014	0.006	0.581	1.054	0.299
G42	76.711	-69.282	0.0260±0.0028	0.0377±0.0077	0.0334±0.0053	5.531	0.012	0.007	-0.004	0.45	0.285	-0.114
G43	76.842	-69.2756	-0.0017±0.0004	0.0021±0.0006	0.0012±0.0005	6.009	0.004	0.003	-0.001	-2.235	-1.706	-0.429
G44	77.2076	-69.205	0.1155±0.0282	0.1928±0.0617	0.1709±0.0523	22.145	0.077	0.055	-0.022	0.669	0.48	-0.114
G45	77.8856	-69.0451	0.2095±0.0187	0.3101±0.0826	0.3376±0.1110	10.38	0.101	0.128	0.028	0.48	0.611	0.089
G46	77.9546	-68.9627	0.0323±0.0014	0.0175±0.0215	0.0175±0.0215	3.488	-0.015	-0.015	0	-0.458	-0.458	0
G47	79.1871	-68.328	5.6240±0.4237	7.1641±0.8093	7.3602±0.8727	259.163	1.54	1.736	0.196	0.274	0.309	0.027
G48	75.7883	-69.5488	0.0035±0.0000	0.0035±0.0000	0.0035±0.0000	0.325	0	0	0	0	0	0
G49	150.018	-68.4137	0.9956±0.0841	1.2312±0.1173	1.2040±0.1455	31.795	0.236	0.208	-0.027	0.237	0.209	-0.022
G50	151.123	-68.4884	20.2227±0.4434	21.9464±0.6597	21.2761±0.4557	77.984	1.724	1.053	-0.67	0.085	0.052	-0.031
G51	153.982	-68.3424	0.5039±0.1088	0.6306±0.0672	0.6816±0.0659	47.869	0.127	0.178	0.051	0.251	0.353	0.081
G52	154.631	-68.5303	0.6674±0.1219	0.8100±0.1037	0.8844±0.0915	26.145	0.143	0.217	0.074	0.214	0.325	0.092
G53	155.29	-68.898	0.1095±0.0056	0.1359±0.0047	0.1502±0.0046	13.204	0.026	0.041	0.014	0.241	0.372	0.105
G54	155.774	-68.9744	0.1645±0.0237	0.3298±0.0245	0.4286±0.0287	23.233	0.165	0.264	0.099	1.005	1.605	0.3
G55	156.67	-69.1355	0.0068±0.0121	0.0120±0.0084	0.0195±0.0065	3.376	0.005	0.013	0.008	0.765	1.868	0.625
G56	157.073	-69.1518	0.0094±0.0245	0.2297±0.0629	0.1917±0.0235	11.133	0.22	0.182	-0.038	23.436	19.394	-0.165
G57	157.721	-69.2007	0.0000±0.0000	0.0206±0.0174	0.0066±0.0081	22.37	0.021	0.007	-0.014	Inf	Inf	-0.68
G76	147.054	-68.0402	0.0063±0.0000	0.0160±0.0000	0.0181±0.0000	0.447	0.01	0.012	0.002	1.54	1.873	0.131
Conger	103.453	-65.9638	1.8354±0.1519	1.9886±0.1753	2.0768±0.0850	62.399	0.153	0.241	0.088	0.083	0.132	0.044
Cook	153.095	-68.676	17.8451±0.9972	17.9625±1.3058	17.7740±0.9342	159.538	0.117	-0.071	-0.188	0.007	-0.004	-0.01
Dibble	134.48	-66.343	15.3032±1.1229	15.0161±1.3907	14.8174±0.9401	137.486	-0.287	-0.486	-0.199	-0.019	-0.032	-0.013
Holmes	127.079	-66.8383	25.7976±1.2016	25.3921±1.2333	25.4745±0.8923	162.514	-0.406	-0.323	0.082	-0.016	-0.013	0.003
I01	90.3143	-66.7915	2.6147±0.1187	2.7693±0.1592	2.8408±0.1305	25.615	0.155	0.226	0.072	0.059	0.086	0.026
I02	90.6242	-66.723	1.2192±0.0735	1.3164±0.0631	1.3722±0.0487	15.465	0.097	0.153	0.056	0.08	0.125	0.042
I03	92.4972	-66.6211	1.1982±0.0833	1.4438±0.0514	1.5100±0.0340	11.016	0.246	0.312	0.066	0.205	0.26	0.046
I04	93.8454	-66.6899	8.0384±0.2424	8.5728±0.3036	8.5985±0.1998	45.293	0.534	0.56	0.026	0.066	0.07	0.003
I05	104.343	-66.0782	0.4378±0.0527	0.5767±0.0435	0.6781±0.0371	10.918	0.139	0.24	0.101	0.317	0.549	0.176
I06	106.344	-66.4181	0.4832±0.0387	0.6199±0.0929	0.5701±0.0317	8.691	0.137	0.087	-0.05	0.283	0.18	-0.08
I07	106.717	-66.4615	0.2486±0.0503	0.4596±0.0939	0.3622±0.0635	7.423	0.211	0.114	-0.097	0.849	0.457	-0.212
I08	107.907	-66.68	6.1677±0.1674	6.9571±0.2978	6.8630±0.2579	32.075	0.789	0.695	-0.094	0.128	0.113	-0.014
I09	108.301	-66.7522	0.1757±0.0268	0.1828±0.0227	0.1862±0.0176	7.235	0.007	0.01	0.003	0.04	0.06	0.019
I10	108.977	-66.9295	1.1827±0.0387	1.2335±0.0338	1.2275±0.0274	11.184	0.051	0.045	-0.006	0.043	0.038	-0.005
I11	109.485	-66.8743	0.8983±0.0683	0.9337±0.0586	0.9203±0.0436	15.488	0.035	0.022	-0.013	0.039	0.024	-0.014
I12	114.143	-66.111	0.5858±0.0569	0.8264±0.0551	0.8549±0.0466	12.969	0.241	0.269	0.029	0.411	0.459	0.034
I129	139.521	-66.6295	1.0496±0.0407	1.1099±0.0494	1.1452±0.0470	9.334	0.06	0.096	0.035	0.057	0.091	0.032
I13	114.324	-66.2063	0.2561±0.0117	0.3331±0.0107	0.3238±0.0106	4.181	0.077	0.068	-0.009	0.301	0.264	-0.028
I130	139.943	-66.7433	1.0554±0.0946	0.9754±0.1020	0.9885±0.1165	22.583	-0.08	-0.067	0.013	-0.076	-0.063	0.013
I131	140.38	-66.762	0.8542±0.0029	0.9765±0.0039	1.0642±0.0044	9.73	0.122	0.21	0.088	0.143	0.246	0.09
I132	141.199	-66.8373	0.5585±0.0379	0.5597±0.0316	0.5780±0.0322	17.937	0.001	0.02	0.018	0.002	0.035	0.033
I133	144.013	-67.1026	0.5450±0.2201	0.5435±0.5415	0.5628±0.2670	41.369	-0.002	0.018	0.019	-0.003	0.033	0.036
I134	145.599	-67.6463	0.3421±0.2272	0.3834±0.2527	0.3725±0.2146	46.799	0.041	0.03	-0.011	0.121	0.089	-0.028
I135	146.254	-67.7714	0.2840±0.0790	0.3519±0.0800	0.3184±0.0828	38.734	0.068	0.034	-0.034	0.239	0.121	-0.095
I136	146.524	-67.929	0.0698±0.0769	0.1343±0.1067	0.1339±0.0839	29.195	0.064	0.064	0	0.924	0.918	-0.003
I14	114.4	-66.2442	0.4607±0.0127	0.5016±0.0100	0.4853±0.0083	6.848	0.041	0.025	-0.016	0.089	0.053	-0.032
I15	114.397	-66.3923	1.4700±0.0717	1.4994±0.0550	1.4651±0.0429	25.998	0.029	-0.005	-0.034	0.02	-0.003	-0.023
I16	114.484	-66.477	1.8751±0.0205	2.1232±0.0277	2.1616±0.0215	7.749	0.248	0.287	0.038	0.132	0.153	0.018
I17	123.177	-66.7549	0.2347±0.0267	0.2822±0.0305	0.2915±0.0271	8.978	0.048	0.057	0.009	0.202	0.242	0.033
I18	126.183	-66.3899	1.5279±0.2856	1.7958±1.3639	1.7467±0.6005	50.353	0.268	0.219	-0.049	0.175	0.143	-0.027
I19	126.634	-66.4228	0.1456±0.1365	0.1593±0.9043	0.2100±0.2322	23.129	0.014	0.064	0.051	0.094	0.442	0.318
I20	128.148	-67.0578	1.0253±0.0682	0.9990±0.0507	0.9804±0.0386	11.316	-0.026	-0.045	-0.019	-0.026	-0.044	-0.019
I21	128.489	-67.0809	5.4633±0.1959	5.5654±0.1874	5.4849±0.1341	38.247	0.102	0.022	-0.081	0.019	0.004	-0.014
I22	129.226	-66.9981	20.8847±0.3226	22.4257±0.2539	22.3346±0.1821	45.133	1.541	1.45	-0.091	0.074	0.069	-0.004
I23	129.558	-66.7368	1.6604±0.0874	1.7059±0.0678	1.7087±0.0545	14.109	0.045	0.048	0.003	0.027	0.029	0.002
I24	130.349	-66.2563	2.2915±0.2228	2.1774±0.2469	2.1616±0.1935	49.088	-0.114	-0.13	-0.016	-0.05	-0.057	-0.007
I25	135.694	-66.2414	3.8051±0.3541	3.7887±0.3846	3.8730±0.2501	42.142	-0.016	0.068	0.084	-0.004	0.018	0.022
I26	136.599	-66.4335	1.8779±0.0260	2.2238±0.0827	2.2432±0.0491	10.129	0.346	0.365	0.019	0.184	0.195	0.009
I27	137.739	-66.4155	1.5517±0.1200	1.7016±0.1287	1.6434±0.1058	10.838	0.15	0.092	-0.058	0.097	0.059	-0.034
I28	138.185	-66.5626	2.5867±0.1711	4.3511±0.3715	4.4221±0.4523	25.301	1.764	1.835	0.071	0.682	0.71	0.016
I29	75.8587	-69.5492	0.0309±0.0063	0.0190±0.0110	0.0226±0.0098	7.581	-0.012	-0.008	0.004	-0.385	-0.269	0.189
I30	76.4336	-69.4382	0.3336±0.0317	0.3913±0.0571	0.4169±0.0471	19.431	0.058	0.083	0.026	0.173	0.25	0.065
I31	76.6885	-69.3334	0.1676±0.0107	0.2024±0.0152	0.2387±0.0114	6.368	0.035	0.071	0.036	0.208	0.424	0.179
I32	76.7902	-69.3027	0.0978±0.0296	0.1609±0.0515	0.1664±0.0447	21.483	0.063	0.069	0.006	0.645	0.701	0.034
I33	76.9628	-69.2656	0.1122±0.0188	0.1150±0.0308	0.1159±0.0254	11.738	0.003	0.004	0.001	0.025	0.033	0.008
I34	77.6419	-69.1562	3.0735±0.0749	3.1267±0.2412	3.0262±0.1554	32.63	0.053	-0.047	-0.1	0.017	-0.015	-0.032
I35	77.9989	-68.9937	0.2260±0.0116	0.2440±0.0404	0.2404±0.0368	9.895	0.018	0.014	-0.004	0.08	0.064	-0.015
I36	78.0068	-68.931	0.0281±0.0019	0.0324±0.0042	0.0344±0.0034	8.094	0.004	0.006	0.002	0.153	0.224	0.062
I37	146.764	-68.0781	1.3396±0.4376	1.8159±0.8302	2.3024±0.5090	57.265	0.476	0.963	0.487	0.356	0.719	0.268
I38	149.694	-68.4305	0.4640±0.1359	0.5999±0.1412	0.4895±0.1189	40.704	0.136	0.025	-0.11	0.293	0.055	-0.184
I39	150.562	-68.4532	0.2504±0.1414	0.2386±0.3158	0.2683±0.4264	24.136	-0.012	0.018	0.03	-0.047	0.071	0.124
I40	154.369	-68.4597	0.0679±0.0039	0.0757±0.0057	0.0815±0.0044	4.897	0.008	0.014	0.006	0.115	0.2	0.077
I41	155.493	-69.0344	1.2085±0.1684	1.2635±0.1236	1.2402±0.1352	31.036	0.055	0.032	-0.023	0.046	0.026	-0.018
I42	156.361	-69.1227	2.4234±0.4458	2.5433±0.1708	2.4646±0.1850	66.07	0.12	0.041	-0.079	0.049	0.017	-0.031
I43	156.834	-69.1746	0.1713±0.0691	0.1748±0.0447	0.1893±0.0448	13.047	0.003	0.018	0.015	0.02	0.105	0.083
I44	157.326	-69.2666	4.4013±0.2905	4.9295±0.3342	4.9464±0.3269	42.938	0.528	0.545	0.017	0.12	0.124	0.003
Mertz	144.443	-67.5303	17.9028±1.4754	18.9243±1.5241	18.8654±1.0418	186.301	1.021	0.963	-0.059	0.057	0.054	-0.003
Moscow	120.806	-67.0618	38.2224±5.1286	35.8488±7.6582	37.5234±3.7130	311.395	-2.374	-0.699	1.675	-0.062	-0.018	0.047
Ninnis	147.585	-68.3501	26.9878±1.1852	28.0369±0.8968	28.0552±0.8668	137.938	1.049	1.067	0.018	0.039	0.04	0.001
Publications	75.1857	-69.8119	7.8600±0.6835	8.3276±0.9655	8.2275±0.8108	203.807	0.468	0.367	-0.1	0.059	0.047	-0.012
Shackleton	98.3805	-66.504	48.3553±3.0839	50.1277±4.9693	49.9794±3.0490	675.179	1.772	1.624	-0.148	0.037	0.034	-0.003
Slava	154.792	-68.7431	1.6645±0.2857	1.8717±0.3961	1.9087±0.2995	65.181	0.207	0.244	0.037	0.124	0.147	0.02
Totten	116.572	-67.1377	93.8886±7.6111	94.2193±12.0550	98.1446±6.7194	647.359	0.331	4.256	3.925	0.004	0.045	0.042
Vincennes	110.118	-66.7109	12.7185±1.1211	13.0372±0.6575	12.9568±0.6135	147.256	0.319	0.238	-0.08	0.025	0.019	-0.006
Voyeykov	124.389	-66.6605	1.7197±0.3267	2.2214±0.2613	2.2532±0.1975	68.957	0.502	0.534	0.032	0.292	0.31	0.014
Westi	84.7924	-67.2695	49.6876±3.8335	49.5217±3.1118	49.1440±3.1142	505.099	-0.166	-0.544	-0.378	-0.003	-0.011	-0.008
East Indian Ocean	-	-	544.294±11.0552	589.240±16.1911	596.523±9.44200	7213.28	44.946	52.229	7.283	0.083	0.096	0.012
Notes
GLF(2008):ice discharge and its uncertainty in 2008
GLF(2014):ice discharge and its uncertainty in 2014
GLF(2015):ice discharge and its uncertainty in 2015
GLL:grounding line length
DGLF(2014):change of ice discharge between 2014 and 2008
DGLF(2015):change of ice discharge between 2015 and 2008
DGLF(2015/2014): change of ice discharge between 2015 and 2014
RGLF(2014): ratio of DGLF(2014) and GLF(2008)
RGLF(2015): ratio of DGLF(2015) and GLF(2008)
RGLF(2015/2014):ratio of DGLF(2015/2014) and GLF(2014)

## Sheet: S3
Basin	Number of Sector	Name of sector	Longtitude (°)	Latitude (°)	SMB (Gt yr-1)	Area (km2)
1	4	WED	-75.4054	-78.0451	122.762±7.135	472397
2	4	WED	-31.4257	-83.3279	51.070±3.029	745572
3	4	WED	-1.62603	-79.0766	72.606±5.551	1505482
4	4	WED	-17.1632	-75.0544	45.919±2.733	233180
5	4	WED	-1.22129	-72.4107	36.186±4.199	185638
6	5	WIS	23.1176	-72.0957	73.327±10.261	601438
7	5	WIS	45.2576	-69.7558	86.654±10.777	491262
8	5	WIS	58.8092	-67.7848	31.687±3.058	159226
9	5	WIS	65.2743	-70.2932	17.937±1.637	146397
10	5	WIS	67.1047	-76.4108	42.171±2.329	894988
11	5	WIS	79.7205	-73.4142	14.798±0.763	251291
12	6	EIS	89.7797	-68.7617	138.884±7.238	728215
13	6	EIS	114.585	-69.3119	229.090±12.828	1105529
14	6	EIS	143.979	-69.2272	142.793±11.524	715387
15	1	ROS	165	-71.6171	25.982±1.603	122249
16	1	ROS	155.031	-75.5995	11.471±1.058	259592
17	1	ROS	70.2069	-80.5426	85.477±5.050	1770357
18	1	ROS	-136.755	-82.3996	26.662±1.810	254309
19	1	ROS	-142.252	-79.6168	40.944±2.462	356939
20	2	AMU	-139.856	-76.2225	128.121±9.773	177337
21	2	AMU	-109.46	-75.9763	104.538±7.760	208277
22	2	AMU	-96.931	-76.2181	86.371±6.279	204504
23	3	BEL	-91.0757	-73.5256	68.174±3.391	73953
24	3	BEL	-71.5291	-73.0781	75.216±4.617	98856
25	3	BEL	-64.5243	-66.5707	77.732±3.454	33958
26	4	WED	-62.6511	-66.6272	44.714±2.898	46786
27	4	WED	-61.5727	-72.741	19.273±0.797	51314
Notes
The drainage basins are defined by Zwally et al.(2012)
ROS: Ross Sea,AMU:Amundsen Sea,BEL: Bellingshausen Sea,WED:Weddell Sea,WIS:West Indian Ocean,EIS: East Indian Ocean
SMB: surface mass balance
Area: the surveyed area

## Sheet: S4
Study	Technique	Survey Period	AIS (Gt a-1)
Wingham et al., 1998	RA	1992 - 1996	-60 ± 76
Zwally et al., 2005	RA	1992 – 2001	-30.3 ± 12.1 *	*(grounded ice)
Zwally et al., 2005	RA	1992 – 2001	47.8 ± 14.8 †	† (floating ice)
Ramilien et al., 2006	Gravimetry	2002 – 2005	- 40 ± 32	Bold font: collected from Shepherd et al. 2012
Velicogna and Wahr, 2006	Gravimetry	2002 – 2005	-137 ± 72
Wingham et al., 2006	RA	1992 – 2003	27 ± 29
Rignot et al.,2008	IOM	1996	-112 ± 91
Rignot et al.,2008	IOM	2000	-138 ± 92
Rignot et al.,2008	IOM	2006	-196 ± 92
Barletta et al., 2008	Gravimetry	2003 – 2007	-171± 39
Cazenave et al., 2009	Gravimetry	2003 – 2007	-198 ± 22
Chen et al., 2009	Gravimetry	2002 – 2009	-190 ± 77
Chen et al., 2009	Gravimetry	2002 – 2005	- 144 ± 58
Chen et al., 2009	Gravimetry	2006 – 2009	- 220 ± 89
Gunter et al., 2009	LA	2003 – 2007	- 25 ± 1
Gunter et al., 2009	LA	2003 – 2007	-57.5 ± 1.5
Gunter et al., 2009	LA	2003 – 2007	-86.5 ± 2.5
Gunter et al., 2009	LA	2003 – 2007	- 101 ± 2.5
Gunter et al., 2009	Gravimetry	2003 – 2007	- 77.5 ± 13.5
Gunter et al., 2009	Gravimetry	2003 – 2007	-88.5 ± 13.5
Gunter et al., 2009	Gravimetry	2003 – 2007	- 83 ± 9
Horwath and Dietrich, 2009	Gravimetry	2002 - 2008	-109 ± 48
Velicogna, 2009	Gravimetry	2002 – 2006	-104
Velicogna, 2009	Gravimetry	2006 - 2009	-246
Velicogna, 2009	Gravimetry	2002- 2009	-143 ± 73
Rignot et al.,2011	IOM & Gravimetry	2006	-200 ± 150
Shi et al., 2011	LA	2003 – 2008	-77.5 ± 4.5
Shepherd et al.,2012	LA,IOM & Gravimetry	1992-2011	-71 ± 53
Shepherd et al.,2012	LA,IOM & Gravimetry	1992-2000	-48 ± 65
Shepherd et al.,2012	LA,IOM & Gravimetry	1993-2003	-71 ± 61
Shepherd et al.,2012	LA,IOM & Gravimetry	2000-2011	-87 ± 43
Shepherd et al.,2012	LA,IOM & Gravimetry	2005-2010	-81 ± 37
Williams, et al. 2014	Gravimetry	2003-2012	-58 ± 16
McMillan, et al. 2014	LA	2010-2013	-159 ± 48
This study	IOM	2006	–149±71
This study	IOM	2014	–241±71
This study	IOM	2015	–230±71
